# Supplementary material for: Covariance of Marine Nucleocytoplasmic Large DNA Viruses with Eukaryotic Plankton Communities in the Sub-Arctic Kongsfjorden Ecosystem: A Metagenomic Analysis of Marine Microbial Ecosystems
Source: Microorganisms. 2023 Jan 9;11(1):169. doi: 10.3390/microorganisms11010169 (PMC9862967; doi:10.3390/microorganisms11010169)
Supplement: Supplementary file 1 [file microorganisms-11-00169-s001.zip]

Archive with 1 entries (1 files):
- microorganisms-2093632-supplementary.xlsx
