# Supplementary material for: Covariance of Marine Nucleocytoplasmic Large DNA Viruses with Eukaryotic Plankton Communities in the Sub-Arctic Kongsfjorden Ecosystem: A Metagenomic Analysis of Marine Microbial Ecosystems
Source: Microorganisms. 2023 Jan 9;11(1):169. doi: 10.3390/microorganisms11010169 (PMC9862967; doi:10.3390/microorganisms11010169)
Supplement: Supplementary file 1 [file microorganisms-11-00169-s001.zip › microorganisms-2093632-supplementary.xlsx]

## Sheet: Table S1
Table S1. Sampling locations in the Sub-Arctic Kongsfjorden in April and June 2018
Month	No. Site	Water depth	Depth(m)	Arrival Date (Local)	Latitude	Longitude	Water teperature	Salinity
April	St.1	Surface	60	2018-04-14	78.54.42 N	12.23.10 E	-1.30878	34.0961
		Bottom					-0.393599	34.6257
	St.2	Surface	40	2018-04-14	78.55.09 N	12.22.35 E	-1.4	34.41
		Bottom					-0.51	34.61
	St.4	Surface	23	2018-04-12	78.56.67 N	12.13.28 E	-0.682	34.578
		Bottom					-0.282	34.666
	St.5	Surface	107	2018-04-12	78.55.50 N	12.08.70 E	-0.41243	34.5827
		Bottom					0.452437	34.8262
	St.7	Surface	367	2018-04-12	78.57.30 N	11.54.90 E	0.404023	34.6047
		Bottom					0.58784	34.8331
	St.8	Surface	226	2018-04-12	78.58.80 N	11.54.60 E	-0.21	34.672
		Bottom					-0.236935	34.6885
	St.9	Surface	210	2018-04-14	79.01.50 N	11.45.00 E	0.233	34.664
		Bottom					0.343	34.824
	St.10	Surface	287	2018-04-14	78.59.10 N	11.39.00 E	-0.236935	34.6885
		Bottom					0.587814	34.8312
June	St.1	Surface	56	2018-06-09	78.54.38 N	12.23.32 E	1.79938	33.7121
		Bottom					1.06509	34.4844
	St.2	Surface	54	2018-06-09	78.55.54 N	12.23.329 E	1.90424	33.8498
		Bottom					1.04727	34.5343
	St.5	Surface	108	2018-06-09	78.55.540 N	12.8.599 E	2.85107	34.262
		Bottom					1.77985	34.8108
	St.7	Surface	367	2018-06-07	78.57.330 N	11.54.760 E	3.37509	34.3426
		Bottom					2.3899	34.7658
	St.8	Surface	232	2018-06-07	78.59.130 N	11.54.270 E	3.44487	34.275
		Bottom					1.80179	34.7285
	St.10	Surface	299	2018-06-07	78.59.140 N	11.35.850 E	2.84898	34.4798
		Bottom					2.51747	34.8124

## Sheet: Table S2
Table S2. Quality checks of Nucleocytoplasmic Large DNA Viruses contigs (Check V and BBmap programs)
Contig Code	Contig_Length	Check V					BBmap
		Provirus	Gene_count	Viral_genes	Completeness_method	Contamination	Mapping read (Average)	Covered_percent	Covered_bases	Read_GC
NODE_111_length_3063_cov_0.089069	3063	No	5	5	AAI-based (high-confidence)	0	0.981329	100	3063	0.4086
NODE_1113_length_1353_cov_0.141148	1353	No	3	1	AAI-based (medium-confidence)	0	0.969241	100	1353	0.2945
NODE_1131_length_1345_cov_0.093098	1345	No	1	1	AAI-based (medium-confidence)	0	0.941381	100	1345	0.4102
NODE_11402_length_516_cov_0.091127	516	No	2	1	AAI-based (medium-confidence)	0	0.990081	100	516	0.2707
NODE_11529_length_514_cov_0.086747	514	No	1	1	AAI-based (medium-confidence)	0	0.994083	100	514	0.407
NODE_12025_length_506_cov_0.090909	506	No	1	1	AAI-based (medium-confidence)	0	0.986179	100	506	0.4262
NODE_1226_length_1299_cov_0.052500	1299	No	2	1	AAI-based (high-confidence)	0	0.931764	100	1299	0.3202
NODE_123_length_2964_cov_0.125654	2964	No	2	1	AAI-based (medium-confidence)	0	0.956981	100	2964	0.3928
NODE_1252_length_1288_cov_0.077376	1288	No	3	1	AAI-based (high-confidence)	0	0.968249	100	1288	0.3592
NODE_1287_length_1273_cov_0.078365	1273	No	2	1	AAI-based (high-confidence)	0	0.943597	100	1273	0.3364
NODE_131_length_2917_cov_0.145138	2917	No	1	1	AAI-based (medium-confidence)	0	0.977509	100	2917	0.4681
NODE_157_length_2709_cov_0.216475	2709	No	2	1	AAI-based (medium-confidence)	0	0.986263	100	2709	0.4663
NODE_165_length_2656_cov_0.062182	2656	No	4	3	AAI-based (medium-confidence)	0	0.983494	100	2656	0.3809
NODE_17_length_5664_cov_0.146990	5664	No	1	1	AAI-based (high-confidence)	0	0.9284	100	5664	0.4414
NODE_1816_length_1100_cov_0.105894	1100	No	1	1	AAI-based (high-confidence)	0	0.994402	100	1100	0.4411
NODE_1829_length_1097_cov_0.038076	1097	No	1	1	AAI-based (medium-confidence)	0	0.942632	97.5387	1070	0.3881
NODE_188_length_2556_cov_0.114774	2556	No	1	1	AAI-based (medium-confidence)	0	0.946199	99.7261	2549	0.3818
NODE_2191_length_1016_cov_0.143948	1016	No	1	1	AAI-based (medium-confidence)	0	0.956041	100	1016	0.4408
NODE_23_length_4853_cov_0.137779	4853	No	4	1	DTR (high-confidence)	0	0.949615	99.8352	4845	0.4154
NODE_2320_length_992_cov_0.015677	992	No	1	1	AAI-based (high-confidence)	0	0.929898	100	992	0.5384
NODE_2346_length_988_cov_0.080990	988	No	1	1	AAI-based (high-confidence)	0	0.968301	100	988	0.4048
NODE_235_length_2323_cov_0.070144	2323	No	3	1	AAI-based (medium-confidence)	0	0.989337	100	2323	0.4524
NODE_2541_length_956_cov_0.058343	956	No	3	1	AAI-based (high-confidence)	0	0.969676	100	956	0.3089
NODE_2691_length_930_cov_0.081829	930	No	1	1	AAI-based (high-confidence)	0	0.961453	100	930	0.3306
NODE_27_length_4618_cov_0.192963	4618	No	3	1	AAI-based (medium-confidence)	0	0.966707	99.9783	4617	0.4079
NODE_270_length_2225_cov_0.251176	2225	No	5	1	AAI-based (high-confidence)	0	0.964697	100	2225	0.3241
NODE_279_length_2204_cov_0.142043	2204	No	5	1	AAI-based (high-confidence)	0	0.98199	100	2204	0.3126
NODE_2922_length_900_cov_0.089888	900	No	3	1	AAI-based (high-confidence)	0	0.956759	100	900	0.337
NODE_2997_length_891_cov_0.080808	891	No	3	1	AAI-based (high-confidence)	0	0.992124	100	891	0.309
NODE_3031_length_887_cov_0.048223	887	No	3	1	AAI-based (medium-confidence)	0	1	100	887	0.6091
NODE_3285_length_857_cov_0.131926	857	No	1	1	AAI-based (medium-confidence)	0	0.93762	98.4831	844	0.4601
NODE_33_length_4302_cov_0.080657	4302	No	4	1	AAI-based (high-confidence)	0	0.983011	100	4302	0.2926
NODE_340_length_2075_cov_0.114879	2075	No	1	1	AAI-based (high-confidence)	0	0.987472	100	2075	0.4642
NODE_357_length_2050_cov_0.149667	2050	No	1	1	AAI-based (medium-confidence)	0	0.952049	100	2050	0.4548
NODE_373_length_2014_cov_0.119582	2014	No	1	1	AAI-based (high-confidence)	0	0.976981	100	2014	0.4657
NODE_419_length_1937_cov_0.205114	1937	No	1	1	AAI-based (high-confidence)	0	0.959328	100	1937	0.4404
NODE_42_length_4140_cov_0.146746	4140	No	3	1	AAI-based (high-confidence)	0	0.967986	100	4140	0.4513
NODE_4326_length_762_cov_0.075415	762	No	1	1	AAI-based (medium-confidence)	0	0.931891	100	762	0.4534
NODE_4435_length_754_cov_0.042748	754	No	3	1	AAI-based (medium-confidence)	0	0.948088	100	754	0.2509
NODE_451_length_1895_cov_0.097996	1895	No	2	1	AAI-based (high-confidence)	0	0.964516	99.9472	1894	0.3665
NODE_460_length_1887_cov_0.085570	1887	No	3	1	AAI-based (medium-confidence)	0	0.958824	99.841	1884	0.4091
NODE_470_length_1877_cov_0.109674	1877	No	1	1	AAI-based (high-confidence)	0	0.959875	100	1877	0.4097
NODE_482_length_1857_cov_0.073379	1857	No	3	2	AAI-based (high-confidence)	0	0.99525	100	1857	0.3844
NODE_511_length_1825_cov_0.114716	1825	No	1	1	AAI-based (high-confidence)	0	0.98967	100	1825	0.4694
NODE_5134_length_708_cov_0.055829	708	No	3	1	AAI-based (high-confidence)	0	0.954217	100	708	0.3846
NODE_517_length_1816_cov_0.100757	1816	No	2	1	AAI-based (high-confidence)	0	0.952565	100	1816	0.463
NODE_5206_length_704_cov_0.041322	704	No	1	1	AAI-based (medium-confidence)	0	0.93561	100	704	0.4475
NODE_53_length_3924_cov_0.128627	3924	No	1	1	AAI-based (high-confidence)	0	0.975321	99.5923	3908	0.4411
NODE_532_length_1790_cov_0.088705	1790	No	3	1	AAI-based (high-confidence)	0	0.995327	100	1790	0.3827
NODE_539_length_1782_cov_0.122400	1782	No	1	1	AAI-based (high-confidence)	0	0.996328	100	1782	0.4276
NODE_5409_length_692_cov_0.183811	692	No	1	1	AAI-based (medium-confidence)	0	0.94119	100	692	0.4477
NODE_5435_length_691_cov_0.064189	691	No	2	1	AAI-based (medium-confidence)	0	0.963955	100	691	0.2554
NODE_554_length_1762_cov_0.072159	1762	No	4	1	AAI-based (medium-confidence)	0	0.990381	100	1762	0.4706
NODE_5593_length_683_cov_0.030822	683	No	1	1	AAI-based (high-confidence)	0	0.923189	100	683	0.3768
NODE_567_length_1749_cov_0.263636	1749	No	1	1	AAI-based (medium-confidence)	0	0.930935	100	1749	0.426
NODE_59_length_3830_cov_0.156258	3830	No	2	1	AAI-based (high-confidence)	0	0.963156	100	3830	0.4477
NODE_5958_length_666_cov_0.104056	666	No	1	1	AAI-based (medium-confidence)	0	0.992177	100	666	0.4233
NODE_63_length_3741_cov_0.855299	3741	No	3	1	AAI-based (high-confidence)	0	0.9	100	3741	0.5115
NODE_64_length_3740_cov_0.138424	3740	No	2	1	AAI-based (medium-confidence)	0	0.961303	99.8128	3733	0.4192
NODE_65_length_3731_cov_0.149780	3731	No	1	1	AAI-based (high-confidence)	0	0.985758	100	3731	0.4634
NODE_6574_length_639_cov_0.025926	639	No	1	1	AAI-based (medium-confidence)	0	0.918333	100	639	0.3725
NODE_6818_length_629_cov_0.098113	629	No	1	1	AAI-based (medium-confidence)	0	0.993643	100	629	0.456
NODE_682_length_1639_cov_0.099351	1639	No	2	1	AAI-based (medium-confidence)	0	0.958476	100	1639	0.4133
NODE_685_length_1636_cov_0.052700	1636	No	3	2	AAI-based (high-confidence)	0	0.930642	100	1636	0.5165
NODE_6967_length_624_cov_0.043810	624	No	2	1	AAI-based (high-confidence)	0	0.923107	100	624	0.3186
NODE_70_length_3686_cov_0.224143	3686	No	2	1	AAI-based (high-confidence)	0	0.94809	100	3686	0.4456
NODE_7049_length_621_cov_0.044061	621	No	1	1	AAI-based (high-confidence)	0	0.925218	100	621	0.545
NODE_717_length_1603_cov_3.224069	1603	No	2	1	AAI-based (high-confidence)	0	0.973138	100	1603	0.456
NODE_721_length_1597_cov_0.483311	1597	No	1	1	AAI-based (medium-confidence)	0	0.964961	100	1597	0.4332
NODE_7432_length_607_cov_0.074803	607	No	1	1	AAI-based (medium-confidence)	0	0.941199	94.8929	576	0.4072
NODE_7674_length_599_cov_0.056000	599	No	1	1	AAI-based (medium-confidence)	0	0.914437	94.8247	568	0.3613
NODE_7733_length_597_cov_0.066265	597	No	1	1	AAI-based (medium-confidence)	0	0.902838	100	597	0.3944
NODE_7998_length_589_cov_0.208163	589	No	2	1	AAI-based (medium-confidence)	0	0.97139	100	589	0.286
NODE_80_length_3467_cov_0.152910	3467	No	2	1	AAI-based (medium-confidence)	0	0.978144	100	3467	0.448
NODE_819_length_1521_cov_0.133615	1521	No	1	1	AAI-based (medium-confidence)	0	0.971091	100	1521	0.4624
NODE_8433_length_578_cov_0.012526	578	No	1	1	AAI-based (high-confidence)	0	0.912524	100	578	0.4374
NODE_8812_length_568_cov_0.012793	568	No	2	1	AAI-based (medium-confidence)	0	0.918042	100	568	0.3401
NODE_884_length_1488_cov_0.077754	1488	No	4	1	AAI-based (high-confidence)	0	0.97918	100	1488	0.2711
NODE_90_length_3356_cov_0.140927	3356	No	4	1	AAI-based (medium-confidence)	0	0.950648	100	3356	0.4305
NODE_9315_length_556_cov_0.087527	556	No	1	1	AAI-based (medium-confidence)	0	0.989345	100	556	0.4735
NODE_9341_length_556_cov_0.035011	556	No	1	1	AAI-based (high-confidence)	0	0.978784	100	556	0.4117
NODE_9779_length_546_cov_0.067114	546	No	2	1	AAI-based (medium-confidence)	0	0.987398	100	546	0.3668
NODE_988_length_1416_cov_0.091875	1416	No	3	1	AAI-based (medium-confidence)	0	0.982522	100	1416	0.3981
NODE_1046_length_1623_cov_0.076115	1623	No	4	1	AAI-based (medium-confidence)	0	0.959348	100	1623	0.2668
NODE_10700_length_650_cov_0.105263	650	No	1	1	AAI-based (medium-confidence)	0	0.990008	100	650	0.3484
NODE_1099_length_1595_cov_0.132353	1595	No	1	1	AAI-based (high-confidence)	0	0.977252	100	1595	0.4718
NODE_11087_length_641_cov_0.114391	641	No	1	1	AAI-based (medium-confidence)	0	0.991405	99.064	635	0.4784
NODE_11398_length_635_cov_0.063433	635	No	1	1	AAI-based (high-confidence)	0	0.961551	100	635	0.3501
NODE_1187_length_1545_cov_0.139696	1545	No	1	1	AAI-based (medium-confidence)	0	0.985159	100	1545	0.4668
NODE_12036_length_621_cov_0.057471	621	No	2	1	AAI-based (high-confidence)	0	0.993934	100	621	0.5658
NODE_1254_length_1511_cov_0.058074	1511	No	5	1	AAI-based (high-confidence)	0	0.969979	100	1511	0.3992
NODE_12816_length_608_cov_0.019646	608	No	2	1	AAI-based (medium-confidence)	0	0.935785	100	608	0.3357
NODE_1317_length_1482_cov_0.119306	1482	No	1	1	AAI-based (medium-confidence)	0	0.947596	100	1482	0.4833
NODE_134_length_3334_cov_0.172488	3334	No	7	1	AAI-based (high-confidence)	0	0.978852	100	3334	0.3049
NODE_13917_length_589_cov_0.016327	589	No	2	1	AAI-based (high-confidence)	0	0.934843	100	589	0.3452
NODE_14235_length_583_cov_0.115702	583	No	1	1	AAI-based (medium-confidence)	0	0.97002	97.7702	570	0.4702
NODE_14694_length_576_cov_0.062893	576	No	2	1	AAI-based (high-confidence)	0	0.975526	100	576	0.6255
NODE_14740_length_575_cov_0.111345	575	No	1	1	AAI-based (medium-confidence)	0	0.947918	100	575	0.4615
NODE_14956_length_572_cov_0.088795	572	No	1	1	AAI-based (medium-confidence)	0	0.984488	100	572	0.5046
NODE_15619_length_563_cov_0.064655	563	No	2	1	AAI-based (medium-confidence)	0	0.913101	100	563	0.5451
NODE_15905_length_559_cov_0.067391	559	No	2	1	AAI-based (high-confidence)	0	0.930211	100	559	0.2863
NODE_1633_length_1356_cov_0.110581	1356	No	1	1	AAI-based (medium-confidence)	0	0.963772	100	1356	0.4177
NODE_16599_length_551_cov_0.013274	551	No	1	1	AAI-based (medium-confidence)	0	0.93077	100	551	0.3106
NODE_16660_length_550_cov_0.031042	550	No	2	1	AAI-based (medium-confidence)	0	0.976738	100	550	0.563
NODE_17107_length_545_cov_0.031390	545	No	1	1	AAI-based (high-confidence)	0	0.932756	100	545	0.413
NODE_17808_length_536_cov_0.125858	536	No	1	1	AAI-based (medium-confidence)	0	0.96325	100	536	0.4595
NODE_17913_length_535_cov_0.272936	535	No	1	1	AAI-based (high-confidence)	0	0.977805	100	535	0.5818
NODE_1807_length_1303_cov_0.063123	1303	No	1	1	AAI-based (high-confidence)	0	0.996807	100	1303	0.5165
NODE_18567_length_529_cov_0.041860	529	No	2	2	AAI-based (medium-confidence)	0	0.9	100	529	0.5299
NODE_18747_length_527_cov_0.056075	527	No	2	1	AAI-based (high-confidence)	0	1	100	527	0.3152
NODE_1881_length_1284_cov_0.078481	1284	No	2	2	AAI-based (medium-confidence)	0	0.991497	100	1284	0.4768
NODE_18979_length_525_cov_0.028169	525	No	1	1	AAI-based (high-confidence)	0	0.937569	100	525	0.3564
NODE_1969_length_1255_cov_0.115917	1255	No	4	2	AAI-based (high-confidence)	0	0.926704	100	1255	0.3479
NODE_20445_length_511_cov_0.024272	511	No	2	1	AAI-based (high-confidence)	0	0.907515	100	511	0.4209
NODE_2047_length_1241_cov_0.045534	1241	No	1	1	AAI-based (medium-confidence)	0	0.941504	100	1241	0.3863
NODE_2050_length_1240_cov_0.034181	1240	No	2	1	AAI-based (medium-confidence)	0	0.931106	100	1240	0.4441
NODE_20748_length_508_cov_0.044010	508	No	1	1	AAI-based (medium-confidence)	0	0.982596	100	508	0.4751
NODE_2109_length_1228_cov_0.100974	1228	No	1	1	AAI-based (high-confidence)	0	0.95301	100	1228	0.4022
NODE_21347_length_503_cov_0.012376	503	No	3	1	AAI-based (high-confidence)	0	0.902753	100	503	0.3344
NODE_21594_length_501_cov_0.019900	501	No	1	1	AAI-based (high-confidence)	0	0.941822	100	501	0.3402
NODE_216_length_2888_cov_0.084977	2888	No	2	1	AAI-based (medium-confidence)	0	0.984154	100	2888	0.4529
NODE_225_length_2860_cov_0.092358	2860	No	10	1	AAI-based (high-confidence)	0	0.959794	99.2308	2838	0.2646
NODE_2254_length_1198_cov_0.101001	1198	No	2	1	AAI-based (high-confidence)	0	0.995902	100	1198	0.4642
NODE_2380_length_1174_cov_0.053953	1174	No	3	1	AAI-based (medium-confidence)	0	0.987934	100	1174	0.61
NODE_250_length_2792_cov_0.126253	2792	No	2	1	AAI-based (medium-confidence)	0	0.978306	100	2792	0.4161
NODE_2573_length_1143_cov_0.066092	1143	No	2	1	AAI-based (high-confidence)	0	0.927825	100	1143	0.5538
NODE_268_length_2715_cov_0.110856	2715	No	7	1	AAI-based (medium-confidence)	0	0.957432	100	2715	0.3284
NODE_286_length_2673_cov_0.111111	2673	No	7	3	AAI-based (high-confidence)	0	0.974939	100	2673	0.3561
NODE_307_length_2601_cov_0.235412	2601	No	1	1	AAI-based (high-confidence)	0	0.963105	100	2601	0.4406
NODE_315_length_2562_cov_0.274056	2562	No	1	1	AAI-based (high-confidence)	0	0.91797	100	2562	0.4601
NODE_3154_length_1055_cov_0.110879	1055	No	2	2	AAI-based (medium-confidence)	0	0.984212	100	1055	0.4471
NODE_3341_length_1032_cov_0.064309	1032	No	2	1	AAI-based (high-confidence)	0	0.947043	100	1032	0.3552
NODE_343_length_2469_cov_0.156962	2469	No	2	1	AAI-based (medium-confidence)	0	0.960566	100	2469	0.4537
NODE_3602_length_1000_cov_0.084351	1000	No	3	1	AAI-based (high-confidence)	0	0.973874	100	1000	0.3173
NODE_3612_length_999_cov_0.080000	999	No	1	1	AAI-based (medium-confidence)	0	0.994723	100	999	0.3924
NODE_38_length_4693_cov_0.095995	4693	No	11	2	AAI-based (high-confidence)	0	0.993394	100	4693	0.2993
NODE_380_length_2377_cov_0.122915	2377	No	1	1	AAI-based (medium-confidence)	0	0.982763	100	2377	0.4281
NODE_3862_length_971_cov_0.068807	971	No	3	1	AAI-based (high-confidence)	0	0.94897	100	971	0.3331
NODE_4006_length_957_cov_0.048951	957	No	1	1	AAI-based (medium-confidence)	0	0.967358	100	957	0.6272
NODE_4421_length_919_cov_0.042683	919	No	2	2	AAI-based (high-confidence)	0	0.979217	100	919	0.3843
NODE_46_length_4471_cov_0.143184	4471	No	2	1	AAI-based (high-confidence)	0	0.974819	100	4471	0.4485
NODE_490_length_2160_cov_0.216400	2160	No	1	1	AAI-based (high-confidence)	0	0.950452	100	2160	0.4608
NODE_5002_length_874_cov_0.086452	874	No	2	1	AAI-based (high-confidence)	0	0.982921	100	874	0.4493
NODE_510_length_2121_cov_0.156281	2121	No	1	1	AAI-based (high-confidence)	0	0.969799	100	2121	0.4679
NODE_5315_length_853_cov_0.067639	853	No	2	1	AAI-based (medium-confidence)	0	0.955261	100	853	0.4527
NODE_5564_length_838_cov_0.043302	838	No	2	1	AAI-based (high-confidence)	0	0.975486	100	838	0.4646
NODE_5676_length_830_cov_0.097127	830	No	2	1	AAI-based (high-confidence)	0	0.942641	100	830	0.5368
NODE_570_length_2020_cov_0.093181	2020	No	5	3	AAI-based (high-confidence)	0	0.958028	100	2020	0.3818
NODE_584_length_2000_cov_0.093109	2000	No	1	1	AAI-based (high-confidence)	0	0.948206	100	2000	0.4237
NODE_6_length_16950_cov_0.224260	16950	No	17	12	AAI-based (medium-confidence)	0	0.98453	100	16950	0.3122
NODE_6140_length_804_cov_0.076596	804	No	2	1	AAI-based (high-confidence)	0	0.925586	100	804	0.4768
NODE_641_length_1949_cov_0.115135	1949	No	4	2	AAI-based (medium-confidence)	0	0.985214	100	1949	0.4157
NODE_65_length_4143_cov_0.159496	4143	No	12	2	AAI-based (medium-confidence)	0	0.899161	100	4143	0.3207
NODE_6963_length_765_cov_0.040541	765	No	2	2	AAI-based (high-confidence)	0	0.962654	100	765	0.3595
NODE_701_length_1902_cov_0.120910	1902	No	5	3	AAI-based (high-confidence)	0	0.908628	100	1902	0.3178
NODE_7258_length_752_cov_0.088821	752	No	2	1	AAI-based (high-confidence)	0	0.999445	100	752	0.4967
NODE_7270_length_752_cov_0.049005	752	No	1	1	AAI-based (high-confidence)	0	0.969706	100	752	0.513
NODE_7599_length_740_cov_0.012480	740	No	1	1	AAI-based (high-confidence)	0	0.97113	100	740	0.3997
NODE_7617_length_739_cov_0.068750	739	No	1	1	AAI-based (medium-confidence)	0	0.994724	100	739	0.4311
NODE_7625_length_739_cov_0.053125	739	No	1	1	AAI-based (high-confidence)	0	0.986669	100	739	0.4804
NODE_776_length_1825_cov_0.187717	1825	No	1	1	AAI-based (medium-confidence)	0	0.986023	100	1825	0.4258
NODE_795_length_1810_cov_0.138515	1810	No	2	1	AAI-based (medium-confidence)	0	0.92766	100	1810	0.406
NODE_8146_length_720_cov_0.086957	720	No	1	1	AAI-based (medium-confidence)	0	0.93332	100	720	0.3218
NODE_8163_length_720_cov_0.038647	720	No	1	1	AAI-based (high-confidence)	0	0.983665	100	720	0.3131
NODE_8261_length_716_cov_0.077796	716	No	2	1	AAI-based (high-confidence)	0	0.920465	100	716	0.4185
NODE_8446_length_710_cov_0.142390	710	No	1	1	AAI-based (medium-confidence)	0	0.981078	100	710	0.4313
NODE_877_length_1734_cov_3.955963	1734	No	3	2	AAI-based (medium-confidence)	0	0.99529	100	1734	0.4914
NODE_8777_length_700_cov_0.104825	700	No	1	1	AAI-based (medium-confidence)	0	0.98964	100	700	0.4595
NODE_8780_length_700_cov_0.093178	700	No	1	1	AAI-based (medium-confidence)	0	0.979995	100	700	0.4155
NODE_89_length_3777_cov_0.217238	3777	No	3	1	AAI-based (medium-confidence)	0	0.948839	100	3777	0.4195
NODE_8950_length_696_cov_0.026801	696	No	1	1	AAI-based (medium-confidence)	0	0.977675	100	696	0.3671
NODE_9_length_8464_cov_0.160430	8464	No	11	4	AAI-based (high-confidence)	0	0.993213	100	8464	0.3171
NODE_9197_length_689_cov_0.038983	689	No	3	1	AAI-based (high-confidence)	0	0.907523	100	689	0.3733
NODE_9292_length_686_cov_0.081772	686	No	1	1	AAI-based (medium-confidence)	0	0.941905	100	686	0.3325
NODE_959_length_1671_cov_0.073155	1671	No	1	1	AAI-based (high-confidence)	0	0.962994	100	1671	0.2933
NODE_9772_length_674_cov_0.073043	674	No	1	1	AAI-based (medium-confidence)	0	0.991159	100	674	0.2592
NODE_984_length_1655_cov_0.115039	1655	No	1	1	AAI-based (medium-confidence)	0	0.941905	100	1655	0.4263
NODE_10033_length_567_cov_0.025641	567	No	1	1	AAI-based (medium-confidence)	0	0.923277	100	567	0.3667
NODE_101_length_3131_cov_0.456794	3131	No	8	1	AAI-based (high-confidence)	0	0.987494	100	3131	0.3071
NODE_102_length_3130_cov_0.142197	3130	No	2	1	AAI-based (high-confidence)	0	0.967074	99.7764	3123	0.4228
NODE_10245_length_562_cov_0.060475	562	No	1	1	AAI-based (medium-confidence)	0	0.990498	100	562	0.4271
NODE_10560_length_556_cov_0.039387	556	No	2	1	AAI-based (medium-confidence)	0	0.932562	100	556	0.463
NODE_10577_length_555_cov_0.114035	555	No	1	1	AAI-based (medium-confidence)	0	0.977537	100	555	0.4303
NODE_10734_length_552_cov_0.105960	552	No	2	1	AAI-based (high-confidence)	0	0.997937	100	552	0.4732
NODE_1090_length_1368_cov_0.136328	1368	No	1	1	AAI-based (high-confidence)	0	0.950996	98.0994	1342	0.3927
NODE_110_length_3044_cov_0.328014	3044	No	2	1	AAI-based (medium-confidence)	0	0.94809	100	3044	0.5149
NODE_11512_length_538_cov_0.031891	538	No	1	1	AAI-based (medium-confidence)	0	0.918708	100	538	0.4651
NODE_12087_length_528_cov_0.018648	528	No	2	1	AAI-based (medium-confidence)	0	0.910039	100	528	0.4013
NODE_1237_length_1306_cov_0.357912	1306	No	2	1	AAI-based (high-confidence)	0	0.93036	100	1306	0.327
NODE_13041_length_513_cov_0.016908	513	No	1	1	AAI-based (high-confidence)	0	0.9	100	513	0.3657
NODE_13192_length_510_cov_0.043796	510	No	2	1	AAI-based (medium-confidence)	0	0.979491	100	510	0.3625
NODE_13375_length_507_cov_0.088235	507	No	1	1	AAI-based (medium-confidence)	0	0.996535	100	507	0.4347
NODE_13450_length_506_cov_0.093366	506	No	1	1	AAI-based (high-confidence)	0	0.974512	100	506	0.2652
NODE_13762_length_502_cov_0.094293	502	No	1	1	AAI-based (medium-confidence)	0	0.93373	100	502	0.3904
NODE_15_length_5132_cov_0.136698	5132	No	3	1	AAI-based (medium-confidence)	0	0.956301	100	5132	0.4691
NODE_152_length_2674_cov_0.173592	2674	No	1	1	AAI-based (medium-confidence)	0	0.945158	99.7382	2667	0.4524
NODE_160_length_2605_cov_0.234637	2605	No	1	1	AAI-based (high-confidence)	0	0.9	99.6929	2597	0.4593
NODE_183_length_2501_cov_0.175271	2501	No	2	1	AAI-based (medium-confidence)	0	0.960226	100	2501	0.4484
NODE_1960_length_1092_cov_0.065458	1092	No	1	1	AAI-based (medium-confidence)	0	0.968548	100	1092	0.4575
NODE_204_length_2396_cov_0.162386	2396	No	1	1	AAI-based (medium-confidence)	0	0.944879	99.5826	2386	0.4137
NODE_209_length_2379_cov_0.098684	2379	No	2	1	AAI-based (medium-confidence)	0	0.954438	100	2379	0.4658
NODE_215_length_2361_cov_0.087975	2361	No	5	2	AAI-based (high-confidence)	0	0.994456	100	2361	0.3832
NODE_217_length_2359_cov_0.090265	2359	No	1	1	AAI-based (high-confidence)	0	0.975121	100	2359	0.3723
NODE_219_length_2353_cov_0.106921	2353	No	1	1	AAI-based (medium-confidence)	0	0.978085	100	2353	0.4697
NODE_2584_length_980_cov_0.081725	980	No	1	1	AAI-based (high-confidence)	0	0.927963	100	980	0.3861
NODE_2683_length_965_cov_0.079677	965	No	1	1	AAI-based (medium-confidence)	0	0.956364	100	965	0.4479
NODE_2748_length_955_cov_0.088785	955	No	3	1	AAI-based (medium-confidence)	0	0.961733	100	955	0.3108
NODE_30_length_4328_cov_0.183495	4328	No	3	1	DTR (medium-confidence)	0	0.930661	100	4328	0.4114
NODE_3131_length_907_cov_0.118812	907	No	1	1	AAI-based (high-confidence)	0	0.993011	100	907	0.4777
NODE_3824_length_830_cov_0.071135	830	No	1	1	AAI-based (medium-confidence)	0	0.988517	100	830	0.4608
NODE_41_length_4025_cov_0.106979	4025	No	1	1	AAI-based (high-confidence)	0	0.966886	100	4025	0.4467
NODE_4321_length_790_cov_0.095514	790	No	1	1	AAI-based (medium-confidence)	0	0.991169	100	790	0.4783
NODE_4362_length_787_cov_0.055233	787	No	2	1	AAI-based (high-confidence)	0	0.915437	100	787	0.556
NODE_440_length_1890_cov_0.082635	1890	No	1	1	AAI-based (medium-confidence)	0	0.925188	100	1890	0.4468
NODE_447_length_1883_cov_0.426570	1883	No	1	1	AAI-based (high-confidence)	0	0.96644	100	1883	0.4489
NODE_4676_length_764_cov_0.045113	764	No	2	1	AAI-based (medium-confidence)	0	0.973043	100	764	0.4117
NODE_472_length_1848_cov_0.049171	1848	No	2	1	AAI-based (medium-confidence)	0	0.974929	100	1848	0.3014
NODE_474_length_1846_cov_0.158558	1846	No	2	1	AAI-based (high-confidence)	0	0.994034	100	1846	0.3329
NODE_483_length_1829_cov_0.189017	1829	No	1	1	AAI-based (medium-confidence)	0	0.975941	99.4533	1819	0.4223
NODE_4922_length_748_cov_0.058552	748	No	3	1	AAI-based (medium-confidence)	0	0.968039	100	748	0.3089
NODE_493_length_1820_cov_0.153980	1820	No	1	1	AAI-based (high-confidence)	0	0.968039	100	1820	0.3988
NODE_4962_length_746_cov_0.064915	746	No	2	1	AAI-based (high-confidence)	0	0.978377	100	746	0.491
NODE_5032_length_742_cov_0.093313	742	No	2	1	AAI-based (high-confidence)	0	0.983332	100	742	0.3027
NODE_528_length_1770_cov_0.213645	1770	No	1	1	AAI-based (medium-confidence)	0	0.958636	100	1770	0.4404
NODE_5329_length_726_cov_0.054226	726	No	3	1	AAI-based (medium-confidence)	0	0.994813	100	726	0.5119
NODE_5520_length_716_cov_0.074554	716	No	1	1	AAI-based (medium-confidence)	0	0.967597	95.1117	681	0.4628
NODE_571_length_1735_cov_0.122249	1735	No	2	1	AAI-based (medium-confidence)	0	0.946447	100	1735	0.4687
NODE_5924_length_698_cov_0.025042	698	No	1	1	AAI-based (medium-confidence)	0	0.9	97.4212	680	0.3658
NODE_5949_length_696_cov_0.082077	696	No	1	1	AAI-based (medium-confidence)	0	0.995051	100	696	0.4873
NODE_6078_length_690_cov_0.052453	690	No	3	1	AAI-based (medium-confidence)	0	0.946163	100	690	0.558
NODE_61_length_3587_cov_0.117546	3587	No	1	1	AAI-based (high-confidence)	0	0.983115	100	3587	0.4647
NODE_6107_length_689_cov_0.040678	689	No	2	1	AAI-based (high-confidence)	0	0.955016	96.5167	665	0.4388
NODE_62_length_3573_cov_0.115717	3573	No	1	1	AAI-based (high-confidence)	0	0.941433	100	3573	0.4273
NODE_63_length_3564_cov_0.115440	3564	No	1	1	AAI-based (high-confidence)	0	0.979638	100	3564	0.4644
NODE_643_length_1660_cov_0.062780	1660	No	3	2	AAI-based (high-confidence)	0	0.988227	100	1660	0.4441
NODE_6445_length_674_cov_0.066087	674	No	3	1	AAI-based (medium-confidence)	0	0.969068	100	674	0.3082
NODE_733_length_1573_cov_0.113976	1573	No	1	1	AAI-based (medium-confidence)	0	0.982412	100	1573	0.4056
NODE_736_length_1570_cov_0.066621	1570	No	4	3	AAI-based (medium-confidence)	0	0.986314	99.2994	1559	0.3657
NODE_747_length_1560_cov_0.079398	1560	No	5	1	AAI-based (high-confidence)	0	0.97691	100	1560	0.2878
NODE_7478_length_635_cov_0.052239	635	No	1	1	AAI-based (medium-confidence)	0	0.988284	100	635	0.4732
NODE_7591_length_631_cov_0.077068	631	No	3	1	AAI-based (high-confidence)	0	0.906753	100	631	0.4998
NODE_769_length_1545_cov_0.116183	1545	No	1	1	AAI-based (medium-confidence)	0	0.956254	100	1545	0.4651
NODE_770_length_1545_cov_0.060858	1545	No	2	2	AAI-based (medium-confidence)	0	0.9818	100	1545	0.4645
NODE_8_length_6788_cov_0.105696	6788	No	10	2	AAI-based (high-confidence)	0	0.898505	100	6788	0.3087
NODE_811_length_1519_cov_0.064789	1519	No	3	2	AAI-based (high-confidence)	0	0.962622	100	1519	0.4489
NODE_813_length_1519_cov_0.039437	1519	No	5	2	AAI-based (high-confidence)	0	0.935094	100	1519	0.5097
NODE_823_length_1513_cov_0.078501	1513	No	4	1	AAI-based (medium-confidence)	0	0.987428	100	1513	0.4704
NODE_851_length_1496_cov_0.100931	1496	No	3	1	AAI-based (high-confidence)	0	0.965308	97.9278	1465	0.2938
NODE_9737_length_573_cov_0.109705	573	No	1	1	AAI-based (medium-confidence)	0	0.996036	100	573	0.4762
NODE_11066_length_836_cov_0.138399	836	No	1	1	AAI-based (medium-confidence)	0	0.925533	90.9091	760	0.456
NODE_11333_length_828_cov_0.071331	828	No	1	1	AAI-based (high-confidence)	0	0.924933	99.8792	827	0.4758
NODE_11461_length_824_cov_0.111724	824	No	2	1	AAI-based (high-confidence)	0	0.969613	92.9612	766	0.301
NODE_1202_length_1852_cov_0.184826	1852	No	1	1	AAI-based (medium-confidence)	0	0.976007	100	1852	0.4257
NODE_121_length_3499_cov_0.160588	3499	No	1	1	AAI-based (high-confidence)	0	0.958056	100	3499	0.4514
NODE_12324_length_799_cov_0.062857	799	No	2	1	AAI-based (medium-confidence)	0	0.997805	100	799	0.4288
NODE_13013_length_782_cov_0.058565	782	No	2	1	AAI-based (high-confidence)	0	0.948805	100	782	0.507
NODE_13445_length_772_cov_0.047548	772	No	1	1	AAI-based (high-confidence)	0	0.99945	100	772	0.399
NODE_1368_length_1786_cov_0.077653	1786	No	1	1	AAI-based (medium-confidence)	0	0.9	100	1786	0.4298
NODE_13865_length_762_cov_0.135747	762	No	1	1	AAI-based (high-confidence)	0	0.917232	100	762	0.3488
NODE_14253_length_754_cov_0.021374	754	No	2	1	AAI-based (medium-confidence)	0	0.9	100	754	0.2768
NODE_14479_length_749_cov_0.043077	749	No	2	1	AAI-based (high-confidence)	0	0.917926	100	749	0.5685
NODE_14494_length_749_cov_0.015385	749	No	3	2	AAI-based (medium-confidence)	0	0.920198	99.8665	748	0.3243
NODE_15734_length_722_cov_0.083467	722	No	1	1	AAI-based (medium-confidence)	0	0.999643	100	722	0.4861
NODE_15867_length_720_cov_0.046699	720	No	1	1	AAI-based (medium-confidence)	0	0.948835	100	720	0.2541
NODE_16299_length_712_cov_0.055465	712	No	2	1	AAI-based (medium-confidence)	0	0.957856	100	712	0.3206
NODE_1686_length_1670_cov_0.181413	1670	No	2	1	AAI-based (high-confidence)	0	0.971558	100	1670	0.4311
NODE_17112_length_697_cov_0.086957	697	No	2	1	AAI-based (high-confidence)	0	0.929213	100	697	0.2945
NODE_1725_length_1660_cov_0.481742	1660	No	2	1	AAI-based (medium-confidence)	0	0.958417	100	1660	0.4114
NODE_18110_length_681_cov_0.041237	681	No	2	1	AAI-based (medium-confidence)	0	0.986265	100	681	0.3261
NODE_184_length_3101_cov_0.169221	3101	No	3	1	AAI-based (medium-confidence)	0	0.956664	100	3101	0.4118
NODE_19164_length_664_cov_0.095575	664	No	2	2	AAI-based (medium-confidence)	0	1	100	664	0.4257
NODE_1983_length_1585_cov_0.082773	1585	No	1	1	AAI-based (high-confidence)	0	0.948572	100	1585	0.4759
NODE_20138_length_651_cov_0.036232	651	No	1	1	AAI-based (medium-confidence)	0	0.993635	100	651	0.3706
NODE_20582_length_645_cov_0.062271	645	No	2	1	AAI-based (high-confidence)	0	0.97234	100	645	0.2626
NODE_21171_length_637_cov_0.066914	637	No	2	1	AAI-based (medium-confidence)	0	0.960337	100	637	0.3508
NODE_21833_length_629_cov_0.056604	629	No	2	1	AAI-based (high-confidence)	0	0.957568	100	629	0.4128
NODE_22486_length_621_cov_0.084291	621	No	1	1	AAI-based (medium-confidence)	0	0.992165	100	621	0.4494
NODE_23152_length_614_cov_0.108738	614	No	1	1	AAI-based (medium-confidence)	0	0.981942	100	614	0.4071
NODE_233_length_2958_cov_0.256034	2958	No	2	1	AAI-based (high-confidence)	0	0.910313	100	2958	0.4319
NODE_23430_length_611_cov_0.087891	611	No	1	1	AAI-based (medium-confidence)	0	0.952713	100	611	0.3888
NODE_23797_length_608_cov_0.019646	608	No	1	1	AAI-based (medium-confidence)	0	0.928525	100	608	0.33
NODE_23904_length_606_cov_0.100592	606	No	1	1	AAI-based (medium-confidence)	0	0.970328	100	606	0.4115
NODE_23998_length_605_cov_0.083004	605	No	1	1	AAI-based (medium-confidence)	0	0.988665	100	605	0.4406
NODE_24_length_5006_cov_0.179947	5006	No	2	1	AAI-based (high-confidence)	0	0.950829	99.7004	4991	0.4676
NODE_24135_length_604_cov_0.043564	604	No	2	1	AAI-based (high-confidence)	0	0.960517	100	604	0.3417
NODE_24361_length_601_cov_0.119522	601	No	1	1	AAI-based (medium-confidence)	0	0.931448	99.6672	599	0.3783
NODE_2443_length_1482_cov_0.104845	1482	No	7	2	AAI-based (high-confidence)	0	0.953499	100	1482	0.3263
NODE_249_length_2900_cov_0.117101	2900	No	7	1	AAI-based (high-confidence)	0	0.970743	100	2900	0.298
NODE_25389_length_591_cov_0.073171	591	No	1	1	AAI-based (medium-confidence)	0	0.977845	100	591	0.4067
NODE_254_length_2888_cov_0.093223	2888	No	4	1	AAI-based (medium-confidence)	0	0.979089	100	2888	0.4145
NODE_26002_length_585_cov_0.078189	585	No	1	1	AAI-based (medium-confidence)	0	0.946654	100	585	0.4586
NODE_26235_length_583_cov_0.061983	583	No	3	1	AAI-based (high-confidence)	0	0.992444	100	583	0.2906
NODE_27_length_4913_cov_0.120066	4913	No	2	1	AAI-based (high-confidence)	0	0.975407	100	4913	0.449
NODE_27271_length_574_cov_0.071579	574	No	1	1	AAI-based (medium-confidence)	0	0.979764	100	574	0.4534
NODE_27679_length_571_cov_0.021186	571	No	1	1	AAI-based (high-confidence)	0	0.947607	100	571	0.3819
NODE_27845_length_569_cov_0.055319	569	No	1	1	AAI-based (medium-confidence)	0	0.960936	100	569	0.4158
NODE_2787_length_1415_cov_0.078267	1415	No	2	2	AAI-based (high-confidence)	0	0.951677	100	1415	0.3279
NODE_29428_length_556_cov_0.061269	556	No	2	1	AAI-based (high-confidence)	0	0.99937	100	556	0.389
NODE_31151_length_543_cov_0.029279	543	No	1	1	AAI-based (medium-confidence)	0	0.979442	100	543	0.445
NODE_31366_length_541_cov_0.067873	541	No	1	1	AAI-based (high-confidence)	0	0.987808	100	541	0.3564
NODE_31696_length_539_cov_0.027273	539	No	1	1	AAI-based (high-confidence)	0	0.896441	100	539	0.3898
NODE_32652_length_532_cov_0.046189	532	No	1	1	AAI-based (medium-confidence)	0	0.96791	100	532	0.5198
NODE_32809_length_531_cov_0.046296	531	No	2	1	AAI-based (high-confidence)	0	0.952352	100	531	0.3076
NODE_33644_length_526_cov_0.028103	526	No	3	1	AAI-based (medium-confidence)	0	0.902601	100	526	0.3391
NODE_33798_length_525_cov_0.018779	525	No	1	1	AAI-based (high-confidence)	0	0.923521	100	525	0.3673
NODE_34776_length_519_cov_0.014286	519	No	2	1	AAI-based (medium-confidence)	0	0.89557	100	519	0.3831
NODE_34970_length_517_cov_0.220096	517	No	1	1	AAI-based (medium-confidence)	0	0.992125	100	517	0.4642
NODE_35051_length_517_cov_0.043062	517	No	2	1	AAI-based (medium-confidence)	0	0.985448	100	517	0.568
NODE_35441_length_515_cov_0.028846	515	No	1	1	AAI-based (high-confidence)	0	0.927169	100	515	0.3309
NODE_3591_length_1297_cov_0.057596	1297	No	1	1	AAI-based (high-confidence)	0	0.910143	100	1297	0.3801
NODE_36_length_4591_cov_0.151825	4591	No	2	1	AAI-based (high-confidence)	0	0.975514	100	4591	0.454
NODE_362_length_2594_cov_0.146293	2594	No	1	1	AAI-based (high-confidence)	0	0.971373	100	2594	0.4425
NODE_36450_length_509_cov_0.034146	509	No	3	1	AAI-based (medium-confidence)	0	0.92082	100	509	0.3256
NODE_36689_length_507_cov_0.102941	507	No	1	1	AAI-based (medium-confidence)	0	0.997525	100	507	0.4356
NODE_36807_length_507_cov_0.039216	507	No	1	1	AAI-based (medium-confidence)	0	0.907655	100	507	0.4243
NODE_37930_length_501_cov_0.029851	501	No	1	1	AAI-based (medium-confidence)	0	0.948658	100	501	0.3401
NODE_38137_length_500_cov_0.014963	500	No	2	1	AAI-based (medium-confidence)	0	0.924848	100	500	0.4001
NODE_3922_length_1256_cov_0.095073	1256	No	4	3	AAI-based (medium-confidence)	0	0.981072	100	1256	0.3707
NODE_3979_length_1248_cov_0.080940	1248	No	1	1	AAI-based (high-confidence)	0	0.989146	100	1248	0.2953
NODE_4_length_15711_cov_0.189277	15711	No	17	12	AAI-based (medium-confidence)	0	0.980878	100	15711	0.3127
NODE_406_length_2527_cov_0.144152	2527	No	1	1	AAI-based (high-confidence)	0	0.990083	100	2527	0.4152
NODE_4146_length_1228_cov_0.170948	1228	No	1	1	AAI-based (medium-confidence)	0	0.976381	100	1228	0.4336
NODE_4251_length_1218_cov_0.088472	1218	No	1	1	AAI-based (medium-confidence)	0	0.99469	100	1218	0.4237
NODE_4752_length_1170_cov_0.103641	1170	No	2	1	AAI-based (medium-confidence)	0	0.951443	100	1170	0.4033
NODE_4885_length_1160_cov_0.065975	1160	No	1	1	AAI-based (high-confidence)	0	0.96698	100	1160	0.2949
NODE_5255_length_1126_cov_0.158715	1126	No	2	1	AAI-based (medium-confidence)	0	0.935233	100	1126	0.418
NODE_5328_length_1120_cov_0.095005	1120	No	1	1	AAI-based (medium-confidence)	0	0.941592	100	1120	0.4028
NODE_540_length_2329_cov_0.065471	2329	No	4	1	AAI-based (medium-confidence)	0	0.946567	100	2329	0.4583
NODE_5576_length_1102_cov_0.073779	1102	No	2	1	AAI-based (high-confidence)	0	0.966654	100	1102	0.5374
NODE_56_length_4084_cov_0.211543	4084	No	4	1	AAI-based (medium-confidence)	0	0.985481	100	4084	0.4567
NODE_5852_length_1082_cov_0.079349	1082	No	4	1	AAI-based (high-confidence)	0	0.973372	100	1082	0.3502
NODE_611_length_2243_cov_0.143657	2243	No	1	1	AAI-based (medium-confidence)	0	0.948043	100	2243	0.4869
NODE_6245_length_1055_cov_0.055439	1055	No	3	1	AAI-based (high-confidence)	0	0.969945	100	1055	0.3554
NODE_6352_length_1048_cov_0.073762	1048	No	3	1	AAI-based (high-confidence)	0	0.951731	100	1048	0.5034
NODE_6515_length_1037_cov_0.108742	1037	No	3	1	AAI-based (medium-confidence)	0	0.988603	100	1037	0.4485
NODE_6839_length_1017_cov_0.111111	1017	No	2	1	AAI-based (high-confidence)	0	0.985273	100	1017	0.4194
NODE_72_length_3926_cov_0.124641	3926	No	4	1	AAI-based (high-confidence)	0	0.985273	99.7453	3916	0.2914
NODE_75_length_3882_cov_0.203807	3882	No	1	1	AAI-based (high-confidence)	0	0.915561	100	3882	0.4608
NODE_779_length_2086_cov_0.208354	2086	No	1	1	AAI-based (high-confidence)	0	0.955042	100	2086	0.4414
NODE_792_length_2077_cov_0.145096	2077	No	5	2	AAI-based (high-confidence)	0	0.977628	100	2077	0.3008
NODE_793_length_2077_cov_0.139029	2077	No	4	1	AAI-based (high-confidence)	0	0.97064	100	2077	0.3247
NODE_8030_length_954_cov_0.081871	954	No	2	2	AAI-based (medium-confidence)	0	0.974147	96.8553	924	0.2937
NODE_814_length_2067_cov_0.174289	2067	No	1	1	AAI-based (high-confidence)	0	0.954044	100	2067	0.4597
NODE_8700_length_924_cov_0.029091	924	No	2	1	AAI-based (high-confidence)	0	0.935697	100	924	0.3443
NODE_907_length_2008_cov_0.082766	2008	No	7	1	AAI-based (high-confidence)	0	0.945825	100	2008	0.3261
NODE_9247_length_901_cov_0.143392	901	No	2	1	AAI-based (medium-confidence)	0	0.952387	100	901	0.2531
NODE_9290_length_900_cov_0.072409	900	No	2	1	AAI-based (medium-confidence)	0	0.957412	100	900	0.3867
NODE_9367_length_897_cov_0.050125	897	No	2	1	AAI-based (high-confidence)	0	0.923203	100	897	0.4869
NODE_94_length_3706_cov_0.127253	3706	No	1	1	AAI-based (high-confidence)	0	0.983747	98.8937	3665	0.4465
NODE_9416_length_895_cov_0.076633	895	No	1	1	AAI-based (medium-confidence)	0	0.995193	100	895	0.4437
NODE_948_length_1981_cov_0.117960	1981	No	1	1	AAI-based (high-confidence)	0	0.995255	100	1981	0.4156
NODE_999_length_1957_cov_0.110334	1957	No	1	1	AAI-based (high-confidence)	0	0.977755	100	1957	0.4657
NODE_104_length_3610_cov_0.551410	3610	No	3	1	AAI-based (medium-confidence)	0	0.949201	100	3610	0.5069
NODE_106_length_3604_cov_0.087874	3604	No	6	2	AAI-based (high-confidence)	0	0.992919	100	3604	0.2961
NODE_1085_length_1566_cov_4.494206	1566	No	1	1	AAI-based (high-confidence)	0	0.977817	100	1566	0.4705
NODE_11481_length_603_cov_0.035714	603	No	1	1	AAI-based (high-confidence)	0	0.972232	100	603	0.3759
NODE_115_length_3520_cov_0.079801	3520	No	6	1	AAI-based (high-confidence)	0	0.979129	100	3520	0.4767
NODE_11847_length_595_cov_0.104839	595	No	2	1	AAI-based (high-confidence)	0	0.948695	100	595	0.3138
NODE_1215_length_1496_cov_0.187545	1496	No	2	1	AAI-based (high-confidence)	0	0.911527	100	1496	0.3887
NODE_12190_length_590_cov_0.052953	590	No	3	1	AAI-based (high-confidence)	0	0.981966	100	590	0.2946
NODE_1224_length_1492_cov_0.042355	1492	No	3	1	AAI-based (high-confidence)	0	0.908656	100	1492	0.4265
NODE_12420_length_586_cov_0.069815	586	No	2	1	AAI-based (high-confidence)	0	0.996534	100	586	0.3933
NODE_1277_length_1468_cov_0.145362	1468	No	2	1	AAI-based (medium-confidence)	0	0.979726	100	1468	0.4291
NODE_1301_length_1457_cov_0.364507	1457	No	1	1	AAI-based (medium-confidence)	0	0.928265	100	1457	0.4307
NODE_13195_length_574_cov_0.050526	574	No	2	1	AAI-based (high-confidence)	0	0.949453	100	574	0.2874
NODE_134_length_3289_cov_0.216301	3289	No	1	1	AAI-based (high-confidence)	0	0.990584	99.696	3279	0.4168
NODE_13494_length_569_cov_0.089362	569	No	2	1	AAI-based (high-confidence)	0	0.916708	100	569	0.5038
NODE_13617_length_568_cov_0.008529	568	No	1	1	AAI-based (high-confidence)	0	0.916742	100	568	0.4205
NODE_1415_length_1404_cov_0.137165	1404	No	1	1	AAI-based (high-confidence)	0	0.986441	100	1404	0.4867
NODE_142_length_3237_cov_0.291587	3237	No	3	1	AAI-based (medium-confidence)	0	0.98497	100	3237	0.4542
NODE_1490_length_1378_cov_0.110242	1378	No	1	1	AAI-based (high-confidence)	0	0.946333	100	1378	0.344
NODE_15047_length_548_cov_0.062361	548	No	1	1	AAI-based (high-confidence)	0	0.94755	100	548	0.3113
NODE_15234_length_546_cov_0.035794	546	No	1	1	AAI-based (high-confidence)	0	0.9	100	546	0.5241
NODE_15347_length_544_cov_0.080899	544	No	2	2	AAI-based (high-confidence)	0	0.985355	100	544	0.3674
NODE_15389_length_544_cov_0.035955	544	No	3	1	AAI-based (high-confidence)	0	1	100	544	0.347
NODE_16091_length_536_cov_0.036613	536	No	1	1	AAI-based (medium-confidence)	0	0.960382	96.4552	517	0.3976
NODE_16281_length_534_cov_0.020690	534	No	2	1	AAI-based (high-confidence)	0	0.967822	100	534	0.3708
NODE_16312_length_533_cov_0.069124	533	No	2	2	AAI-based (medium-confidence)	0	0.990649	100	533	0.4421
NODE_1686_length_1313_cov_0.057661	1313	No	2	2	AAI-based (high-confidence)	0	0.980124	100	1313	0.5163
NODE_171_length_3093_cov_0.145625	3093	No	9	2	AAI-based (medium-confidence)	0	0.996519	100	3093	0.3301
NODE_1745_length_1294_cov_0.033473	1294	No	2	1	AAI-based (medium-confidence)	0	0.915884	100	1294	0.3182
NODE_175_length_3041_cov_0.135282	3041	No	4	1	AAI-based (high-confidence)	0	0.96345	100	3041	0.4318
NODE_17955_length_516_cov_0.033573	516	No	1	1	AAI-based (medium-confidence)	0	0.928751	100	516	0.3659
NODE_17980_length_515_cov_0.100962	515	No	1	1	AAI-based (high-confidence)	0	0.990849	100	515	0.437
NODE_18359_length_512_cov_0.058111	512	No	1	1	AAI-based (medium-confidence)	0	0.988755	100	512	0.3506
NODE_18561_length_510_cov_0.048662	510	No	1	1	AAI-based (high-confidence)	0	0.984392	100	510	0.4636
NODE_18614_length_509_cov_0.092683	509	No	1	1	AAI-based (medium-confidence)	0	0.950753	100	509	0.4261
NODE_18749_length_508_cov_0.063570	508	No	1	1	AAI-based (medium-confidence)	0	0.990592	100	508	0.4257
NODE_2008_length_1223_cov_0.083630	1223	No	5	2	AAI-based (medium-confidence)	0	0.99528	100	1223	0.3973
NODE_2191_length_1177_cov_0.076994	1177	No	2	1	AAI-based (high-confidence)	0	0.978552	100	1177	0.2847
NODE_2321_length_1150_cov_0.144624	1150	No	1	1	AAI-based (high-confidence)	0	0.95694	97.6522	1123	0.4126
NODE_2364_length_1140_cov_0.068204	1140	No	1	1	AAI-based (high-confidence)	0	0.938593	100	1140	0.3115
NODE_248_length_2683_cov_0.192724	2683	No	1	1	AAI-based (medium-confidence)	0	0.965738	100	2683	0.4558
NODE_2527_length_1111_cov_0.122530	1111	No	4	1	AAI-based (medium-confidence)	0	0.997047	100	1111	0.379
NODE_2566_length_1104_cov_0.038806	1104	No	2	1	AAI-based (medium-confidence)	0	0.93926	100	1104	0.4492
NODE_265_length_2619_cov_0.130556	2619	No	1	1	AAI-based (high-confidence)	0	0.956783	100	2619	0.3987
NODE_2881_length_1053_cov_0.116352	1053	No	4	1	AAI-based (high-confidence)	0	0.910398	100	1053	0.34
NODE_2983_length_1037_cov_0.053305	1037	No	4	1	AAI-based (high-confidence)	0	0.95902	100	1037	0.3894
NODE_3014_length_1031_cov_0.059013	1031	No	2	1	AAI-based (medium-confidence)	0	0.947489	100	1031	0.4646
NODE_3115_length_1016_cov_0.100327	1016	No	2	1	AAI-based (high-confidence)	0	0.974892	100	1016	0.3224
NODE_3227_length_1001_cov_0.044346	1001	No	3	1	AAI-based (high-confidence)	0	0.960637	100	1001	0.503
NODE_324_length_2479_cov_4.002521	2479	No	4	2	AAI-based (medium-confidence)	0	0.973448	100	2479	0.4658
NODE_328_length_2467_cov_0.292230	2467	No	1	1	AAI-based (medium-confidence)	0	0.952502	100	2467	0.4693
NODE_332_length_2451_cov_0.127551	2451	No	1	1	AAI-based (high-confidence)	0	0.972803	100	2451	0.4449
NODE_3380_length_981_cov_0.021542	981	No	1	1	AAI-based (medium-confidence)	0	0.931128	100	981	0.4276
NODE_3384_length_980_cov_0.079455	980	No	1	1	AAI-based (high-confidence)	0	0.9787	100	980	0.3274
NODE_3388_length_979_cov_0.104545	979	No	1	1	AAI-based (high-confidence)	0	0.969509	96.9356	949	0.468
NODE_34_length_4842_cov_0.155809	4842	No	11	1	AAI-based (high-confidence)	0	0.971922	99.9793	4841	0.3071
NODE_343_length_2426_cov_0.123765	2426	No	4	3	AAI-based (high-confidence)	0	0.976567	100	2426	0.3931
NODE_3442_length_972_cov_0.083620	972	No	3	1	AAI-based (high-confidence)	0	0.990904	100	972	0.4466
NODE_3690_length_944_cov_0.081657	944	No	2	2	AAI-based (high-confidence)	0	0.930169	100	944	0.53
NODE_4_length_15497_cov_0.225549	15497	No	17	12	AAI-based (medium-confidence)	0	0.97911	100	15497	0.3081
NODE_4028_length_909_cov_0.167901	909	No	3	1	AAI-based (high-confidence)	0	0.972461	100	909	0.2766
NODE_4094_length_903_cov_0.098259	903	No	1	1	AAI-based (medium-confidence)	0	0.954202	100	903	0.4313
NODE_42_length_4654_cov_0.126894	4654	No	3	1	DTR (high-confidence)	0	0.978954	99.9785	4653	0.4215
NODE_4240_length_891_cov_0.080808	891	No	2	2	AAI-based (high-confidence)	0	0.976013	100	891	0.5964
NODE_4398_length_878_cov_0.038511	878	No	2	1	AAI-based (high-confidence)	0	0.920384	100	878	0.3309
NODE_4510_length_869_cov_0.114286	869	No	1	1	AAI-based (high-confidence)	0	0.938541	100	869	0.3946
NODE_464_length_2200_cov_0.284626	2200	No	1	1	AAI-based (high-confidence)	0	0.974552	100	2200	0.4352
NODE_4647_length_858_cov_0.102767	858	No	1	1	AAI-based (high-confidence)	0	0.927688	100	858	0.3611
NODE_47_length_4505_cov_0.115978	4505	No	6	1	AAI-based (medium-confidence)	0	0.92328	100	4505	0.3949
NODE_4831_length_844_cov_0.080537	844	No	1	1	AAI-based (high-confidence)	0	0.912088	100	844	0.2867
NODE_4986_length_832_cov_0.073670	832	No	1	1	AAI-based (high-confidence)	0	0.959242	99.2788	826	0.4476
NODE_50_length_4419_cov_0.152546	4419	No	2	1	AAI-based (medium-confidence)	0	0.969637	100	4419	0.3775
NODE_5198_length_818_cov_0.086231	818	No	1	1	AAI-based (medium-confidence)	0	0.984414	100	818	0.3887
NODE_5199_length_818_cov_0.080668	818	No	3	1	AAI-based (high-confidence)	0	0.94418	92.0538	753	0.3085
NODE_52_length_4358_cov_0.134539	4358	No	6	2	AAI-based (high-confidence)	0	0.975981	100	4358	0.3165
NODE_5346_length_809_cov_0.046479	809	No	3	1	AAI-based (medium-confidence)	0	0.990924	100	809	0.3488
NODE_55_length_4311_cov_0.205366	4311	No	3	1	AAI-based (medium-confidence)	0	0.975181	100	4311	0.4472
NODE_590_length_2000_cov_0.112572	2000	No	2	1	AAI-based (high-confidence)	0	0.968919	98.95	1979	0.2844
NODE_596_length_1995_cov_0.099156	1995	No	1	1	AAI-based (medium-confidence)	0	0.913236	100	1995	0.4114
NODE_6176_length_763_cov_0.073795	763	No	2	1	AAI-based (high-confidence)	0	0.980894	100	763	0.3879
NODE_64_length_4164_cov_0.181796	4164	No	2	1	AAI-based (high-confidence)	0	0.957631	100	4164	0.431
NODE_6574_length_744_cov_0.189147	744	No	1	1	AAI-based (medium-confidence)	0	0.933698	98.7903	735	0.3614
NODE_67_length_4119_cov_0.142040	4119	No	12	3	AAI-based (high-confidence)	0	0.98948	100	4119	0.3652
NODE_6701_length_738_cov_0.106416	738	No	1	1	AAI-based (medium-confidence)	0	0.982826	100	738	0.445
NODE_6716_length_738_cov_0.037559	738	No	1	1	AAI-based (high-confidence)	0	0.948225	95.7995	707	0.3134
NODE_6864_length_730_cov_0.082409	730	No	1	1	AAI-based (medium-confidence)	0	0.908551	100	730	0.407
NODE_689_length_1876_cov_0.122679	1876	No	2	1	AAI-based (medium-confidence)	0	0.986065	100	1876	0.4722
NODE_6966_length_726_cov_0.070175	726	No	1	1	AAI-based (high-confidence)	0	0.992014	100	726	0.4524
NODE_7163_length_717_cov_0.132686	717	No	1	1	AAI-based (medium-confidence)	0	0.954233	100	717	0.4342
NODE_7177_length_717_cov_0.032362	717	No	2	1	AAI-based (high-confidence)	0	0.928357	100	717	0.3116
NODE_7232_length_714_cov_0.130081	714	No	1	1	AAI-based (medium-confidence)	0	0.988119	100	714	0.456
NODE_7546_length_702_cov_0.046434	702	No	1	1	AAI-based (medium-confidence)	0	0.977005	99.7151	700	0.4493
NODE_760_length_1801_cov_0.213866	1801	No	1	1	AAI-based (medium-confidence)	0	0.904805	100	1801	0.4568
NODE_763_length_1797_cov_0.167256	1797	No	4	1	AAI-based (high-confidence)	0	0.964145	100	1797	0.4723
NODE_781_length_1776_cov_0.115086	1776	No	4	3	AAI-based (medium-confidence)	0	0.984897	100	1776	0.3689
NODE_7996_length_686_cov_0.071550	686	No	3	1	AAI-based (medium-confidence)	0	0.972181	100	686	0.2764
NODE_8080_length_683_cov_0.063356	683	No	1	1	AAI-based (medium-confidence)	0	0.979054	100	683	0.4565
NODE_8202_length_680_cov_0.032702	680	No	1	1	AAI-based (high-confidence)	0	0.991952	100	680	0.3798
NODE_8219_length_679_cov_0.065517	679	No	1	1	AAI-based (high-confidence)	0	0.920208	100	679	0.3761
NODE_8501_length_671_cov_0.062937	671	No	1	1	AAI-based (medium-confidence)	0	0.944213	100	671	0.2275
NODE_8813_length_662_cov_0.039076	662	No	2	1	AAI-based (high-confidence)	0	0.90898	100	662	0.4029
NODE_9_length_7870_cov_0.191224	7870	No	2	1	AAI-based (high-confidence)	0	0.991027	100	7870	0.4241
NODE_9110_length_654_cov_0.023423	654	No	1	1	AAI-based (high-confidence)	0	0.911708	100	654	0.4747
NODE_916_length_1679_cov_0.091139	1679	No	2	1	AAI-based (high-confidence)	0	0.964373	100	1679	0.3332
NODE_9577_length_641_cov_0.260148	641	No	1	1	AAI-based (medium-confidence)	0	0.922084	100	641	0.4365
NODE_10626_length_543_cov_0.085586	543	No	1	1	AAI-based (medium-confidence)	0	0.993526	100	543	0.465
NODE_10655_length_543_cov_0.045045	543	No	1	1	AAI-based (medium-confidence)	0	0.89913	100	543	0.4937
NODE_11194_length_532_cov_0.101617	532	No	1	1	AAI-based (medium-confidence)	0	0.994816	100	532	0.4369
NODE_115_length_3052_cov_0.144260	3052	No	8	1	AAI-based (high-confidence)	0	0.981124	99.7051	3043	0.3022
NODE_1163_length_1323_cov_0.140523	1323	No	1	1	AAI-based (high-confidence)	0	0.981872	100	1323	0.4598
NODE_1176_length_1316_cov_0.085456	1316	No	4	1	AAI-based (medium-confidence)	0	0.971415	100	1316	0.2671
NODE_1195_length_1310_cov_0.507019	1310	No	2	1	AAI-based (medium-confidence)	0	0.9405	100	1310	0.3996
NODE_12412_length_512_cov_0.019370	512	No	2	1	AAI-based (high-confidence)	0	0.905709	100	512	0.3814
NODE_12630_length_508_cov_0.073350	508	No	1	1	AAI-based (medium-confidence)	0	0.934068	100	508	0.4521
NODE_13200_length_500_cov_0.079800	500	No	1	1	AAI-based (medium-confidence)	0	1	100	500	0.4245
NODE_1382_length_1236_cov_0.095866	1236	No	4	1	AAI-based (high-confidence)	0	0.969067	98.2201	1214	0.3878
NODE_1453_length_1216_cov_0.035810	1216	No	1	1	AAI-based (high-confidence)	0	0.913297	100	1216	0.5366
NODE_1491_length_1201_cov_0.092559	1201	No	1	1	AAI-based (high-confidence)	0	0.978136	100	1201	0.453
NODE_15_length_5214_cov_0.306354	5214	No	2	1	AAI-based (medium-confidence)	0	0.935061	100	5214	0.457
NODE_1521_length_1192_cov_0.100640	1192	No	2	1	AAI-based (high-confidence)	0	0.990078	100	1192	0.4084
NODE_1527_length_1190_cov_0.067828	1190	No	2	1	AAI-based (high-confidence)	0	0.951326	100	1190	0.337
NODE_155_length_2757_cov_0.271633	2757	No	1	1	AAI-based (high-confidence)	0	0.966556	100	2757	0.4434
NODE_18_length_4820_cov_0.142131	4820	No	3	1	AAI-based (high-confidence)	0	0.967216	100	4820	0.4262
NODE_1917_length_1087_cov_0.085020	1087	No	4	1	AAI-based (high-confidence)	0	0.981115	95.0322	1033	0.2922
NODE_21_length_4583_cov_0.156557	4583	No	2	1	AAI-based (high-confidence)	0	0.946846	100	4583	0.456
NODE_2194_length_1028_cov_0.047363	1028	No	3	2	AAI-based (high-confidence)	0	0.969276	100	1028	0.5017
NODE_223_length_2353_cov_0.568767	2353	No	1	1	AAI-based (high-confidence)	0	0.98955	99.7875	2348	0.4541
NODE_2487_length_976_cov_0.071836	976	No	1	1	AAI-based (medium-confidence)	0	0.988093	100	976	0.4444
NODE_2562_length_965_cov_0.083141	965	No	2	1	AAI-based (high-confidence)	0	0.980751	100	965	0.2778
NODE_258_length_2253_cov_0.087279	2253	No	1	1	AAI-based (medium-confidence)	0	0.946868	100	2253	0.4217
NODE_2584_length_961_cov_0.131090	961	No	1	1	AAI-based (medium-confidence)	0	0.983781	100	961	0.4523
NODE_2621_length_955_cov_0.052570	955	No	3	1	AAI-based (medium-confidence)	0	0.951653	100	955	0.3727
NODE_270_length_2229_cov_0.124413	2229	No	4	1	AAI-based (medium-confidence)	0	0.955743	100	2229	0.3984
NODE_2718_length_941_cov_0.097387	941	No	1	1	AAI-based (medium-confidence)	0	0.986668	100	941	0.4157
NODE_28_length_4406_cov_0.462271	4406	No	5	1	AAI-based (high-confidence)	0	0.978182	99.9773	4405	0.3595
NODE_2963_length_910_cov_0.044390	910	No	2	1	AAI-based (high-confidence)	0	0.929631	100	910	0.5359
NODE_3023_length_901_cov_0.127182	901	No	1	1	AAI-based (medium-confidence)	0	0.963108	100	901	0.4409
NODE_3080_length_893_cov_0.035264	893	No	1	1	AAI-based (high-confidence)	0	0.926476	100	893	0.4214
NODE_309_length_2156_cov_0.059796	2156	No	4	1	AAI-based (medium-confidence)	0	0.942427	100	2156	0.4454
NODE_315_length_2137_cov_0.097154	2137	No	1	1	AAI-based (medium-confidence)	0	0.996358	100	2137	0.3829
NODE_3197_length_879_cov_0.061538	879	No	2	1	AAI-based (high-confidence)	0	0.97812	100	879	0.3971
NODE_3235_length_875_cov_0.051546	875	No	2	2	AAI-based (high-confidence)	0	0.956805	100	875	0.3771
NODE_3262_length_872_cov_0.036223	872	No	1	1	AAI-based (high-confidence)	0	0.957717	100	872	0.5697
NODE_3297_length_868_cov_0.067620	868	No	2	1	AAI-based (high-confidence)	0	0.957717	100	868	0.3051
NODE_330_length_2118_cov_0.182268	2118	No	1	1	AAI-based (high-confidence)	0	0.939682	100	2118	0.4374
NODE_3347_length_862_cov_0.107471	862	No	3	1	AAI-based (medium-confidence)	0	0.984666	99.884	861	0.306
NODE_3348_length_862_cov_0.085190	862	No	2	2	AAI-based (high-confidence)	0	0.981475	100	862	0.3385
NODE_337_length_2105_cov_0.032403	2105	No	3	1	AAI-based (high-confidence)	0	0.917586	100	2105	0.5561
NODE_339_length_2103_cov_0.123752	2103	No	1	1	AAI-based (medium-confidence)	0	0.933253	100	2103	0.4324
NODE_3890_length_811_cov_0.067416	811	No	1	1	AAI-based (high-confidence)	0	0.914178	100	811	0.5082
NODE_3949_length_806_cov_0.079208	806	No	1	1	AAI-based (high-confidence)	0	0.970231	100	806	0.31
NODE_397_length_1952_cov_0.093902	1952	No	3	2	AAI-based (medium-confidence)	0	0.9297	100	1952	0.4067
NODE_4006_length_801_cov_0.045584	801	No	2	1	AAI-based (high-confidence)	0	0.926777	100	801	0.5271
NODE_41_length_4055_cov_0.175177	4055	No	1	1	AAI-based (high-confidence)	0	0.969564	99.9014	4051	0.4703
NODE_4131_length_790_cov_0.069465	790	No	2	1	AAI-based (high-confidence)	0	0.982943	100	790	0.3202
NODE_423_length_1900_cov_0.159356	1900	No	1	1	AAI-based (medium-confidence)	0	0.971758	100	1900	0.4715
NODE_4371_length_771_cov_0.083333	771	No	3	1	AAI-based (medium-confidence)	0	0.986508	100	771	0.3486
NODE_4494_length_762_cov_0.105581	762	No	1	1	AAI-based (high-confidence)	0	0.993058	99.4751	758	0.3476
NODE_4659_length_752_cov_0.019908	752	No	2	1	AAI-based (high-confidence)	0	0.961552	100	752	0.5417
NODE_47_length_3848_cov_0.280608	3848	No	3	1	AAI-based (medium-confidence)	0	0.961487	100	3848	0.4071
NODE_481_length_1808_cov_0.064365	1808	No	6	2	AAI-based (high-confidence)	0	0.954465	100	1808	0.3231
NODE_4899_length_735_cov_0.094340	735	No	2	1	AAI-based (high-confidence)	0	0.963229	100	735	0.3366
NODE_49_length_3776_cov_0.116399	3776	No	2	1	AAI-based (medium-confidence)	0	0.962843	100	3776	0.4351
NODE_493_length_1796_cov_0.084856	1796	No	2	1	AAI-based (high-confidence)	0	0.992495	100	1796	0.301
NODE_504_length_1778_cov_0.196546	1778	No	1	1	AAI-based (medium-confidence)	0	0.959175	100	1778	0.4014
NODE_5043_length_726_cov_0.140351	726	No	1	1	AAI-based (medium-confidence)	0	0.964788	100	726	0.4678
NODE_542_length_1735_cov_0.300733	1735	No	4	1	AAI-based (high-confidence)	0	0.958475	99.0202	1718	0.3189
NODE_5551_length_699_cov_0.071667	699	No	1	1	AAI-based (medium-confidence)	0	0.992316	99.2847	694	0.4182
NODE_5625_length_695_cov_0.078859	695	No	1	1	AAI-based (medium-confidence)	0	0.990305	100	695	0.4842
NODE_6082_length_674_cov_0.093913	674	No	1	1	AAI-based (high-confidence)	0	0.991955	100	674	0.3218
NODE_6156_length_671_cov_0.048951	671	No	2	1	AAI-based (high-confidence)	0	0.982973	100	671	0.3335
NODE_6242_length_667_cov_0.091549	667	No	1	1	AAI-based (medium-confidence)	0	0.911099	100	667	0.4064
NODE_636_length_1639_cov_0.087013	1639	No	4	1	AAI-based (high-confidence)	0	0.966022	100	1639	0.3911
NODE_6402_length_660_cov_0.040998	660	No	2	1	AAI-based (high-confidence)	0	0.901136	100	660	0.45
NODE_6698_length_648_cov_0.087432	648	No	4	1	AAI-based (medium-confidence)	0	0.915272	100	648	0.3153
NODE_6903_length_640_cov_0.070240	640	No	1	1	AAI-based (high-confidence)	0	0.965347	100	640	0.3344
NODE_7_length_8100_cov_0.467442	8100	No	5	2	AAI-based (high-confidence)	0	0.992936	100	8100	0.3413
NODE_7143_length_632_cov_0.026266	632	No	1	1	AAI-based (high-confidence)	0	0.909895	100	632	0.3648
NODE_724_length_1575_cov_0.056233	1575	No	2	2	AAI-based (high-confidence)	0	0.980299	100	1575	0.4939
NODE_726_length_1574_cov_0.067797	1574	No	2	2	AAI-based (medium-confidence)	0	0.977719	100	1574	0.4792
NODE_730_length_1571_cov_0.288723	1571	No	1	1	AAI-based (medium-confidence)	0	0.936497	99.809	1568	0.4349
NODE_7833_length_609_cov_0.149020	609	No	1	1	AAI-based (medium-confidence)	0	0.905018	95.5665	582	0.4663
NODE_79_length_3387_cov_0.125608	3387	No	2	1	AAI-based (medium-confidence)	0	0.994476	100	3387	0.4115
NODE_82_length_3353_cov_0.105716	3353	No	4	1	AAI-based (high-confidence)	0	0.974074	100	3353	0.2979
NODE_85_length_3324_cov_0.112868	3324	No	3	1	AAI-based (medium-confidence)	0	0.985889	100	3324	0.4365
NODE_8527_length_590_cov_0.085540	590	No	1	1	AAI-based (high-confidence)	0	0.999204	100	590	0.2936
NODE_86_length_3286_cov_0.228742	3286	No	2	1	AAI-based (medium-confidence)	0	0.971463	99.3914	3266	0.4152
NODE_8900_length_581_cov_0.257261	581	No	1	1	AAI-based (medium-confidence)	0	0.963668	100	581	0.4478
NODE_934_length_1438_cov_0.081404	1438	No	2	2	AAI-based (high-confidence)	0	0.968932	100	1438	0.3117
NODE_9704_length_562_cov_0.097192	562	No	1	1	AAI-based (medium-confidence)	0	0.997044	100	562	0.4598
NODE_98_length_3205_cov_0.166452	3205	No	1	1	AAI-based (high-confidence)	0	0.979247	100	3205	0.4494
NODE_10162_length_632_cov_0.045028	632	No	1	1	AAI-based (medium-confidence)	0	0.985859	100	632	0.4348
NODE_11075_length_610_cov_0.086106	610	No	1	1	AAI-based (high-confidence)	0	0.989671	100	610	0.5381
NODE_113_length_3336_cov_0.151066	3336	No	1	1	AAI-based (high-confidence)	0	0.951499	100	3336	0.4636
NODE_11429_length_603_cov_0.047619	603	No	1	1	AAI-based (medium-confidence)	0	0.988094	100	603	0.4183
NODE_12221_length_587_cov_0.075820	587	No	3	1	AAI-based (high-confidence)	0	0.955755	100	587	0.4779
NODE_12270_length_586_cov_0.082136	586	No	4	1	AAI-based (high-confidence)	0	0.982666	100	586	0.3032
NODE_13094_length_572_cov_0.029598	572	No	1	1	AAI-based (high-confidence)	0	0.954606	100	572	0.4528
NODE_133_length_3192_cov_0.113805	3192	No	1	1	AAI-based (medium-confidence)	0	0.981205	100	3192	0.4366
NODE_14083_length_557_cov_0.052402	557	No	1	1	AAI-based (medium-confidence)	0	1	100	557	0.4299
NODE_141_length_3138_cov_0.140178	3138	No	2	1	AAI-based (medium-confidence)	0	0.975143	100	3138	0.4555
NODE_14425_length_552_cov_0.030905	552	No	2	1	AAI-based (high-confidence)	0	0.919073	100	552	0.3854
NODE_1524_length_1353_cov_0.180223	1353	No	1	1	AAI-based (high-confidence)	0	0.967294	100	1353	0.3986
NODE_15858_length_532_cov_0.073903	532	No	1	1	AAI-based (medium-confidence)	0	0.97811	100	532	0.3574
NODE_1636_length_1317_cov_0.148604	1317	No	1	1	AAI-based (medium-confidence)	0	0.936329	100	1317	0.4907
NODE_16831_length_520_cov_0.080760	520	No	2	1	AAI-based (medium-confidence)	0	0.99516	100	520	0.4488
NODE_18220_length_506_cov_0.029484	506	No	3	1	AAI-based (high-confidence)	0	0.920873	100	506	0.4205
NODE_1954_length_1229_cov_0.130973	1229	No	4	1	AAI-based (high-confidence)	0	0.967241	100	1229	0.3546
NODE_204_length_2771_cov_0.086826	2771	No	4	2	AAI-based (medium-confidence)	0	0.957369	100	2771	0.3143
NODE_207_length_2765_cov_0.135784	2765	No	7	1	AAI-based (high-confidence)	0	0.974668	100	2765	0.3023
NODE_217_length_2704_cov_0.079463	2704	No	6	1	AAI-based (high-confidence)	0	0.912235	100	2704	0.4382
NODE_2215_length_1174_cov_0.062326	1174	No	1	1	AAI-based (medium-confidence)	0	0.937582	100	1174	0.4115
NODE_2237_length_1170_cov_0.093371	1170	No	1	1	AAI-based (medium-confidence)	0	0.987916	100	1170	0.4378
NODE_240_length_2610_cov_0.270012	2610	No	2	1	AAI-based (medium-confidence)	0	0.98157	100	2610	0.4385
NODE_249_length_2564_cov_0.171197	2564	No	1	1	AAI-based (high-confidence)	0	0.974354	100	2564	0.4294
NODE_261_length_2521_cov_0.107349	2521	No	5	3	AAI-based (high-confidence)	0	0.967176	100	2521	0.3177
NODE_282_length_2466_cov_0.109421	2466	No	1	1	AAI-based (medium-confidence)	0	0.988776	100	2466	0.4148
NODE_3084_length_1025_cov_0.144708	1025	No	3	1	AAI-based (high-confidence)	0	0.984792	100	1025	0.4553
NODE_3120_length_1020_cov_0.056460	1020	No	3	2	AAI-based (medium-confidence)	0	0.995673	100	1020	0.3277
NODE_3243_length_1003_cov_0.231195	1003	No	2	2	AAI-based (high-confidence)	0	0.946784	100	1003	0.3687
NODE_3561_length_962_cov_0.107764	962	No	1	1	AAI-based (medium-confidence)	0	0.97886	100	962	0.4119
NODE_3912_length_929_cov_0.055422	929	No	2	2	AAI-based (medium-confidence)	0	0.957184	100	929	0.4782
NODE_4558_length_871_cov_0.158031	871	No	1	1	AAI-based (high-confidence)	0	0.990131	95.8668	835	0.4129
NODE_502_length_2000_cov_0.164124	2000	No	2	1	AAI-based (medium-confidence)	0	0.943256	100	2000	0.4135
NODE_52_length_3968_cov_0.134660	3968	No	2	2	AAI-based (medium-confidence)	0	0.981689	100	3968	0.4666
NODE_562_length_1935_cov_0.114379	1935	No	3	2	AAI-based (high-confidence)	0	0.964278	99.6899	1929	0.3076
NODE_568_length_1930_cov_0.112507	1930	No	3	1	AAI-based (high-confidence)	0	0.934398	100	1930	0.4008
NODE_6250_length_763_cov_0.298193	763	No	1	1	AAI-based (high-confidence)	0	0.963619	100	763	0.3889
NODE_63_length_3863_cov_0.239107	3863	No	2	1	AAI-based (medium-confidence)	0	0.993575	100	3863	0.4657
NODE_64_length_3849_cov_0.171467	3849	No	1	1	AAI-based (high-confidence)	0	0.960938	100	3849	0.4403
NODE_682_length_1804_cov_0.215836	1804	No	1	1	AAI-based (medium-confidence)	0	0.968641	100	1804	0.4431
NODE_684_length_1803_cov_0.118545	1803	No	1	1	AAI-based (medium-confidence)	0	0.997851	100	1803	0.4817
NODE_7034_length_730_cov_0.082409	730	No	2	2	AAI-based (high-confidence)	0	0.983939	100	730	0.3517
NODE_7717_length_702_cov_0.076285	702	No	1	1	AAI-based (medium-confidence)	0	0.910972	100	702	0.4197
NODE_7761_length_701_cov_0.028239	701	No	2	1	AAI-based (high-confidence)	0	0.947767	100	701	0.3283
NODE_816_length_1702_cov_0.112289	1702	No	3	1	AAI-based (high-confidence)	0	0.961588	100	1702	0.3311
NODE_83_length_3638_cov_0.198644	3638	No	1	1	AAI-based (high-confidence)	0	0.997771	100	3638	0.4669
NODE_880_length_1662_cov_0.063980	1662	No	1	1	AAI-based (medium-confidence)	0	0.929019	100	1662	0.3337
NODE_899_length_1649_cov_0.280000	1649	No	1	1	AAI-based (medium-confidence)	0	0.96341	98.1201	1618	0.4301
NODE_9030_length_661_cov_0.058719	661	No	2	1	AAI-based (high-confidence)	0	0.902603	100	661	0.4147
NODE_9548_length_648_cov_0.032787	648	No	1	1	AAI-based (medium-confidence)	0	0.991942	100	648	0.3419
NODE_10178_length_567_cov_0.102564	567	No	2	1	AAI-based (medium-confidence)	0	0.939361	100	567	0.2943
NODE_10187_length_567_cov_0.068376	567	No	2	1	AAI-based (medium-confidence)	0	0.998122	100	567	0.6498
NODE_10234_length_566_cov_0.072805	566	No	1	1	AAI-based (medium-confidence)	0	0.989764	100	566	0.4258
NODE_1112_length_1389_cov_0.067442	1389	No	1	1	AAI-based (high-confidence)	0	0.974592	100	1389	0.4938
NODE_11671_length_538_cov_0.068337	538	No	1	1	AAI-based (medium-confidence)	0	0.973788	96.6543	520	0.2886
NODE_118_length_3005_cov_0.134893	3005	No	4	1	AAI-based (high-confidence)	0	0.924609	100	3005	0.3344
NODE_12731_length_520_cov_0.180523	520	No	1	1	AAI-based (medium-confidence)	0	0.966054	98.8462	514	0.4503
NODE_12868_length_519_cov_0.014286	519	No	1	1	AAI-based (medium-confidence)	0	0.925677	100	519	0.3614
NODE_13524_length_509_cov_0.019512	509	No	1	1	AAI-based (high-confidence)	0	0.955734	100	509	0.3205
NODE_1400_length_1277_cov_0.050085	1277	No	2	1	AAI-based (high-confidence)	0	0.966709	100	1277	0.4175
NODE_142_length_2840_cov_0.125866	2840	No	1	1	AAI-based (medium-confidence)	0	0.941335	100	2840	0.4959
NODE_1469_length_1254_cov_0.084848	1254	No	3	2	AAI-based (high-confidence)	0	0.972652	99.362	1246	0.3215
NODE_1505_length_1243_cov_0.078671	1243	No	2	1	AAI-based (medium-confidence)	0	0.972023	100	1243	0.2667
NODE_1627_length_1203_cov_0.140399	1203	No	1	1	AAI-based (medium-confidence)	0	0.934756	100	1203	0.4531
NODE_1654_length_1193_cov_0.069470	1193	No	1	1	AAI-based (high-confidence)	0	0.993765	99.1618	1183	0.345
NODE_1910_length_1123_cov_0.070312	1123	No	1	1	AAI-based (high-confidence)	0	0.965343	100	1123	0.5145
NODE_1998_length_1101_cov_0.044910	1101	No	1	1	AAI-based (medium-confidence)	0	0.994951	100	1101	0.3889
NODE_2219_length_1059_cov_0.062500	1059	No	2	1	AAI-based (medium-confidence)	0	0.965135	100	1059	0.568
NODE_230_length_2367_cov_0.087302	2367	No	2	1	AAI-based (high-confidence)	0	0.98527	100	2367	0.313
NODE_25_length_4711_cov_0.111882	4711	No	3	1	AAI-based (medium-confidence)	0	0.989718	100	4711	0.4644
NODE_2794_length_968_cov_0.113924	968	No	2	2	AAI-based (high-confidence)	0	0.987861	100	968	0.3891
NODE_2878_length_956_cov_0.084014	956	No	1	1	AAI-based (medium-confidence)	0	0.965691	100	956	0.4783
NODE_2944_length_948_cov_0.116608	948	No	1	1	AAI-based (medium-confidence)	0	0.968816	100	948	0.4778
NODE_323_length_2145_cov_0.087977	2145	No	3	3	AAI-based (high-confidence)	0	0.925467	100	2145	0.315
NODE_324_length_2142_cov_0.091532	2142	No	5	1	AAI-based (high-confidence)	0	0.941348	100	2142	0.2811
NODE_354_length_2097_cov_0.077578	2097	No	3	1	AAI-based (high-confidence)	0	0.971887	100	2097	0.3999
NODE_359_length_2091_cov_0.104920	2091	No	3	1	AAI-based (high-confidence)	0	0.947164	99.8087	2087	0.2903
NODE_3608_length_875_cov_0.030928	875	No	1	1	AAI-based (high-confidence)	0	0.905374	100	875	0.3597
NODE_3610_length_874_cov_0.118710	874	No	1	1	AAI-based (high-confidence)	0	0.953738	97.7117	854	0.3583
NODE_3655_length_871_cov_0.121762	871	No	2	1	AAI-based (medium-confidence)	0	0.96024	100	871	0.2826
NODE_374_length_2056_cov_0.107818	2056	No	1	1	AAI-based (medium-confidence)	0	0.971005	100	2056	0.4696
NODE_3803_length_857_cov_0.097625	857	No	1	1	AAI-based (medium-confidence)	0	0.967312	100	857	0.4019
NODE_3811_length_856_cov_0.126816	856	No	1	1	AAI-based (medium-confidence)	0	0.9663	100	856	0.4753
NODE_39_length_4229_cov_0.243584	4229	No	1	1	AAI-based (high-confidence)	0	0.94598	99.3143	4200	0.4644
NODE_3906_length_848_cov_0.033378	848	No	2	1	AAI-based (high-confidence)	0	0.951307	100	848	0.5179
NODE_406_length_2011_cov_0.075314	2011	No	2	2	AAI-based (medium-confidence)	0	0.96643	100	2011	0.4231
NODE_411_length_2002_cov_0.358382	2002	No	5	2	AAI-based (high-confidence)	0	0.910824	100	2002	0.3323
NODE_4228_length_820_cov_0.055479	820	No	2	1	AAI-based (high-confidence)	0	0.971642	100	820	0.4977
NODE_443_length_1958_cov_0.147929	1958	No	1	1	AAI-based (medium-confidence)	0	0.99967	99.8468	1955	0.4898
NODE_4596_length_790_cov_0.086831	790	No	2	1	AAI-based (high-confidence)	0	0.9759	100	790	0.3413
NODE_4700_length_782_cov_0.092240	782	No	1	1	AAI-based (medium-confidence)	0	0.950152	100	782	0.4196
NODE_4701_length_782_cov_0.083455	782	No	1	1	AAI-based (high-confidence)	0	0.936325	100	782	0.3728
NODE_4969_length_763_cov_0.054217	763	No	3	1	AAI-based (high-confidence)	0	0.959459	100	763	0.4402
NODE_538_length_1829_cov_0.119075	1829	No	10	1	AAI-based (medium-confidence)	0	0.992048	100	1829	0.3101
NODE_54_length_3970_cov_0.123224	3970	No	3	1	AAI-based (medium-confidence)	0	0.944098	100	3970	0.4265
NODE_5568_length_727_cov_0.136943	727	No	1	1	AAI-based (medium-confidence)	0	0.999311	100	727	0.4309
NODE_557_length_1810_cov_0.078317	1810	No	5	4	AAI-based (high-confidence)	0	0.97016	100	1810	0.4804
NODE_56_length_3920_cov_0.147082	3920	No	2	1	AAI-based (high-confidence)	0	0.970222	100	3920	0.4351
NODE_5788_length_716_cov_0.019449	716	No	1	1	AAI-based (high-confidence)	0	0.94322	100	716	0.4469
NODE_5821_length_714_cov_0.052033	714	No	1	1	AAI-based (high-confidence)	0	0.960749	100	714	0.4891
NODE_594_length_1770_cov_0.088570	1770	No	4	1	AAI-based (high-confidence)	0	0.908894	100	1770	0.474
NODE_6100_length_700_cov_0.039933	700	No	1	1	AAI-based (high-confidence)	0	0.943049	100	700	0.325
NODE_6475_length_684_cov_0.017094	684	No	2	1	AAI-based (high-confidence)	0	0.975236	100	684	0.3922
NODE_6490_length_683_cov_0.051370	683	No	1	1	AAI-based (medium-confidence)	0	0.980129	100	683	0.4651
NODE_65_length_3646_cov_0.118692	3646	No	11	2	AAI-based (high-confidence)	0	0.989739	100	3646	0.2927
NODE_6566_length_679_cov_0.093103	679	No	2	1	AAI-based (high-confidence)	0	0.993488	100	679	0.346
NODE_6594_length_678_cov_0.069085	678	No	4	1	AAI-based (high-confidence)	0	0.964518	100	678	0.5791
NODE_7056_length_659_cov_0.162500	659	No	1	1	AAI-based (medium-confidence)	0	0.963192	100	659	0.4363
NODE_7133_length_656_cov_0.093357	656	No	2	1	AAI-based (high-confidence)	0	0.990086	100	656	0.3258
NODE_729_length_1637_cov_0.102731	1637	No	5	1	AAI-based (high-confidence)	0	0.975742	100	1637	0.3805
NODE_7354_length_649_cov_0.050909	649	No	2	1	AAI-based (high-confidence)	0	0.926897	99.6918	647	0.3883
NODE_75_length_3475_cov_0.075237	3475	No	2	1	AAI-based (high-confidence)	0	0.97455	100	3475	0.3909
NODE_8007_length_625_cov_0.087452	625	No	1	1	AAI-based (high-confidence)	0	0.925748	100	625	0.3681
NODE_8018_length_625_cov_0.045627	625	No	2	1	AAI-based (high-confidence)	0	0.973199	100	625	0.5477
NODE_8080_length_623_cov_0.051527	623	No	1	1	AAI-based (medium-confidence)	0	0.975532	100	623	0.4277
NODE_834_length_1546_cov_0.069800	1546	No	4	1	AAI-based (medium-confidence)	0	0.909949	100	1546	0.2651
NODE_8586_length_608_cov_0.027505	608	No	2	1	AAI-based (high-confidence)	0	0.984699	100	608	0.4018
NODE_89_length_3285_cov_0.117075	3285	No	3	1	AAI-based (medium-confidence)	0	0.940202	100	3285	0.4038
NODE_9098_length_593_cov_0.052632	593	No	1	1	AAI-based (medium-confidence)	0	0.983021	100	593	0.4474
NODE_91_length_3267_cov_0.099747	3267	No	5	3	AAI-based (high-confidence)	0	0.971197	100	3267	0.3789
NODE_9368_length_586_cov_0.069815	586	No	1	1	AAI-based (medium-confidence)	0	0.909419	100	586	0.3396
NODE_939_length_1482_cov_0.090383	1482	No	3	1	AAI-based (medium-confidence)	0	0.97175	100	1482	0.3946
NODE_9495_length_583_cov_0.045455	583	No	3	1	AAI-based (medium-confidence)	0	0.941558	100	583	0.2699
NODE_9751_length_577_cov_0.041841	577	No	3	1	AAI-based (high-confidence)	0	0.968444	100	577	0.3751
NODE_984_length_1457_cov_0.108247	1457	No	3	1	AAI-based (high-confidence)	0	0.969723	100	1457	0.3777
NODE_10100_length_556_cov_0.052516	556	No	2	1	AAI-based (high-confidence)	0	0.956648	100	556	0.3183
NODE_11079_length_533_cov_0.135945	533	No	2	1	AAI-based (high-confidence)	0	0.995472	100	533	0.3245
NODE_11792_length_519_cov_0.014286	519	No	2	1	AAI-based (medium-confidence)	0	0.967628	100	519	0.3207
NODE_12345_length_508_cov_0.048900	508	No	2	1	AAI-based (high-confidence)	0	0.947	100	508	0.32
NODE_1243_length_1246_cov_0.089799	1246	No	4	2	AAI-based (high-confidence)	0	0.976264	100	1246	0.3257
NODE_12547_length_504_cov_0.079012	504	No	2	1	AAI-based (medium-confidence)	0	0.915863	100	504	0.352
NODE_1260_length_1238_cov_0.113257	1238	No	2	1	AAI-based (high-confidence)	0	0.934266	100	1238	0.3416
NODE_129_length_2558_cov_0.140301	2558	No	7	2	AAI-based (high-confidence)	0	0.958781	100	2558	0.2754
NODE_1647_length_1133_cov_0.088975	1133	No	1	1	AAI-based (medium-confidence)	0	0.987076	100	1133	0.3083
NODE_196_length_2186_cov_0.168663	2186	No	2	1	AAI-based (high-confidence)	0	0.971345	100	2186	0.303
NODE_215_length_2106_cov_0.140010	2106	No	9	2	AAI-based (high-confidence)	0	0.957447	100	2106	0.2908
NODE_2758_length_951_cov_0.025822	951	No	1	1	AAI-based (high-confidence)	0	0.935485	100	951	0.3522
NODE_28_length_4193_cov_0.122863	4193	No	3	1	AAI-based (medium-confidence)	0	0.990815	100	4193	0.4365
NODE_294_length_1928_cov_0.131219	1928	No	2	1	AAI-based (high-confidence)	0	0.953818	100	1928	0.3252
NODE_3135_length_905_cov_0.095533	905	No	5	1	AAI-based (high-confidence)	0	0.974968	100	905	0.2634
NODE_362_length_1809_cov_0.077193	1809	No	8	1	AAI-based (high-confidence)	0	0.934406	100	1809	0.3051
NODE_3916_length_828_cov_0.065844	828	No	1	1	AAI-based (high-confidence)	0	0.995025	100	828	0.3846
NODE_42_length_3470_cov_0.114209	3470	No	3	1	AAI-based (medium-confidence)	0	0.973391	100	3470	0.3367
NODE_423_length_1751_cov_0.140436	1751	No	4	2	AAI-based (high-confidence)	0	0.982381	100	1751	0.4353
NODE_4470_length_787_cov_0.075581	787	No	1	1	AAI-based (high-confidence)	0	0.988441	100	787	0.3384
NODE_4536_length_782_cov_0.060029	782	No	2	1	AAI-based (high-confidence)	0	0.978306	100	782	0.4025
NODE_4629_length_777_cov_0.026549	777	No	2	2	AAI-based (high-confidence)	0	0.91909	100	777	0.3369
NODE_5190_length_739_cov_0.184375	739	No	2	1	AAI-based (medium-confidence)	0	0.941775	99.594	736	0.2819
NODE_52_length_3242_cov_0.122176	3242	No	4	2	AAI-based (high-confidence)	0	0.957089	98.612	3197	0.331
NODE_589_length_1591_cov_0.210456	1591	No	2	1	AAI-based (high-confidence)	0	0.982077	100	1591	0.4424
NODE_6395_length_677_cov_0.055363	677	No	2	1	AAI-based (medium-confidence)	0	0.987117	100	677	0.3859
NODE_7486_length_632_cov_0.063790	632	No	1	1	AAI-based (high-confidence)	0	0.984174	100	632	0.3289
NODE_8531_length_598_cov_0.056112	598	No	2	1	AAI-based (medium-confidence)	0	0.963285	100	598	0.2751
NODE_953_length_1365_cov_0.062401	1365	No	3	1	AAI-based (high-confidence)	0	0.947569	100	1365	0.3199
NODE_9589_length_568_cov_0.059701	568	No	2	1	AAI-based (high-confidence)	0	0.929812	100	568	0.3156
NODE_1050_length_2691_cov_0.195216	2691	No	8	2	AAI-based (high-confidence)	0	0.935449	100	2691	0.2642
NODE_10667_length_855_cov_0.087302	855	No	1	1	AAI-based (high-confidence)	0	0.944697	100	855	0.3206
NODE_11041_length_838_cov_0.090663	838	No	1	1	AAI-based (medium-confidence)	0	0.99877	100	838	0.3142
NODE_11215_length_831_cov_0.051913	831	No	2	1	AAI-based (high-confidence)	0	0.947645	100	831	0.317
NODE_12249_length_790_cov_0.115774	790	No	3	1	AAI-based (high-confidence)	0	0.925162	100	790	0.3575
NODE_12326_length_787_cov_0.113372	787	No	1	1	AAI-based (high-confidence)	0	0.931768	100	787	0.361
NODE_12426_length_784_cov_0.052555	784	No	2	2	AAI-based (medium-confidence)	0	0.961277	100	784	0.3422
NODE_12534_length_780_cov_0.076358	780	No	3	1	AAI-based (medium-confidence)	0	0.967167	100	780	0.3141
NODE_13324_length_752_cov_0.303216	752	No	1	1	AAI-based (high-confidence)	0	0.902636	100	752	0.3868
NODE_13449_length_749_cov_0.076923	749	No	2	1	AAI-based (medium-confidence)	0	0.992652	100	749	0.2964
NODE_13715_length_741_cov_0.317757	741	No	4	1	AAI-based (high-confidence)	0	0.920898	100	741	0.3457
NODE_14034_length_732_cov_0.072670	732	No	2	1	AAI-based (high-confidence)	0	0.974895	100	732	0.3848
NODE_14187_length_728_cov_0.073132	728	No	2	1	AAI-based (medium-confidence)	0	0.946723	100	728	0.3422
NODE_1423_length_2337_cov_0.116175	2337	No	6	1	AAI-based (high-confidence)	0	0.947066	100	2337	0.3203
NODE_14648_length_714_cov_0.325203	714	No	1	1	AAI-based (medium-confidence)	0	0.948396	100	714	0.3093
NODE_16117_length_678_cov_0.348877	678	No	1	1	AAI-based (high-confidence)	0	0.941962	100	678	0.3614
NODE_16139_length_678_cov_0.065630	678	No	2	1	AAI-based (medium-confidence)	0	0.965708	100	678	0.3894
NODE_16594_length_667_cov_0.109155	667	No	2	1	AAI-based (medium-confidence)	0	0.95989	100	667	0.322
NODE_16786_length_663_cov_0.085106	663	No	3	1	AAI-based (high-confidence)	0	0.992457	100	663	0.3196
NODE_17160_length_655_cov_0.071942	655	No	1	1	AAI-based (high-confidence)	0	0.948271	100	655	0.3802
NODE_1797_length_2098_cov_0.116058	2098	No	5	2	AAI-based (high-confidence)	0	0.983555	100	2098	0.4343
NODE_18036_length_637_cov_0.219331	637	No	1	1	AAI-based (high-confidence)	0	0.957899	100	637	0.3142
NODE_18270_length_633_cov_0.084270	633	No	1	1	AAI-based (high-confidence)	0	0.922667	100	633	0.3651
NODE_18910_length_621_cov_0.130268	621	No	1	1	AAI-based (high-confidence)	0	0.918059	100	621	0.3317
NODE_1895_length_2046_cov_0.271186	2046	No	4	2	AAI-based (medium-confidence)	0	0.948081	100	2046	0.3948
NODE_19165_length_617_cov_0.063707	617	No	1	1	AAI-based (high-confidence)	0	0.931167	100	617	0.3434
NODE_1926_length_2031_cov_0.186853	2031	No	5	1	AAI-based (high-confidence)	0	0.925466	100	2031	0.312
NODE_20048_length_601_cov_0.167331	601	No	1	1	AAI-based (medium-confidence)	0	0.962778	100	601	0.3316
NODE_2006_length_1991_cov_0.139006	1991	No	3	1	AAI-based (high-confidence)	0	0.930445	100	1991	0.3768
NODE_20124_length_600_cov_0.109780	600	No	2	1	AAI-based (medium-confidence)	0	0.970392	100	600	0.3141
NODE_20308_length_598_cov_0.048096	598	No	2	1	AAI-based (high-confidence)	0	0.975251	100	598	0.4385
NODE_20973_length_587_cov_0.065574	587	No	2	2	AAI-based (medium-confidence)	0	0.936616	100	587	0.3924
NODE_2173_length_1922_cov_0.365332	1922	No	3	1	AAI-based (high-confidence)	0	0.974821	100	1922	0.3594
NODE_22173_length_568_cov_0.221748	568	No	1	1	AAI-based (high-confidence)	0	0.908415	100	568	0.3376
NODE_22472_length_564_cov_0.180645	564	No	2	1	AAI-based (medium-confidence)	0	0.901033	100	564	0.3032
NODE_22844_length_559_cov_0.176087	559	No	1	1	AAI-based (high-confidence)	0	0.992412	100	559	0.3212
NODE_22977_length_557_cov_0.179039	557	No	2	1	AAI-based (high-confidence)	0	0.988788	100	557	0.2946
NODE_2328_length_1864_cov_0.248159	1864	No	2	2	AAI-based (medium-confidence)	0	0.982767	100	1864	0.336
NODE_24037_length_543_cov_0.103604	543	No	1	1	AAI-based (high-confidence)	0	0.998852	100	543	0.3025
NODE_2424_length_1829_cov_0.424855	1829	No	3	2	AAI-based (high-confidence)	0	0.940397	100	1829	0.3571
NODE_2509_length_1801_cov_0.095182	1801	No	3	1	AAI-based (high-confidence)	0	0.957178	100	1801	0.3198
NODE_25338_length_527_cov_0.130841	527	No	1	1	AAI-based (medium-confidence)	0	0.932011	100	527	0.3066
NODE_25485_length_526_cov_0.037471	526	No	2	2	AAI-based (medium-confidence)	0	0.953084	100	526	0.4135
NODE_25826_length_521_cov_0.132701	521	No	2	1	AAI-based (high-confidence)	0	0.943521	100	521	0.3376
NODE_26102_length_518_cov_0.162291	518	No	1	1	AAI-based (high-confidence)	0	0.937809	100	518	0.3504
NODE_26365_length_516_cov_0.019185	516	No	2	1	AAI-based (high-confidence)	0	0.900857	100	516	0.3399
NODE_26415_length_515_cov_0.072115	515	No	1	1	AAI-based (medium-confidence)	0	0.990572	100	515	0.359
NODE_2651_length_1754_cov_0.112991	1754	No	3	1	AAI-based (high-confidence)	0	0.916993	100	1754	0.4118
NODE_26598_length_513_cov_0.067633	513	No	1	1	AAI-based (medium-confidence)	0	0.99887	100	513	0.3173
NODE_27004_length_508_cov_0.141809	508	No	2	1	AAI-based (high-confidence)	0	0.994522	100	508	0.3711
NODE_27225_length_506_cov_0.076167	506	No	2	1	AAI-based (medium-confidence)	0	0.963229	100	506	0.4556
NODE_2733_length_1727_cov_0.107494	1727	No	6	2	AAI-based (high-confidence)	0	0.932276	99.9421	1726	0.307
NODE_27794_length_501_cov_0.039801	501	No	2	1	AAI-based (high-confidence)	0	0.971316	100	501	0.3268
NODE_2859_length_1688_cov_0.144745	1688	No	2	2	AAI-based (high-confidence)	0	0.975549	100	1688	0.4252
NODE_2905_length_1673_cov_0.291614	1673	No	5	2	AAI-based (high-confidence)	0	0.89956	100	1673	0.3383
NODE_3028_length_1641_cov_0.113489	1641	No	3	1	AAI-based (high-confidence)	0	0.958492	100	1641	0.3405
NODE_314_length_4409_cov_0.141067	4409	No	3	3	AAI-based (medium-confidence)	0	0.963331	100	4409	0.3473
NODE_3382_length_1561_cov_0.170999	1561	No	4	2	AAI-based (high-confidence)	0	0.959446	100	1561	0.3546
NODE_3445_length_1545_cov_0.098202	1545	No	2	1	AAI-based (high-confidence)	0	0.9498	100	1545	0.3635
NODE_3801_length_1470_cov_0.112327	1470	No	2	1	AAI-based (medium-confidence)	0	0.972416	100	1470	0.3141
NODE_3874_length_1456_cov_0.214444	1456	No	1	1	AAI-based (high-confidence)	0	0.923628	100	1456	0.3456
NODE_3998_length_1437_cov_0.021674	1437	No	3	1	AAI-based (high-confidence)	0	0.905402	98.9562	1422	0.3724
NODE_4092_length_1420_cov_0.177139	1420	No	5	1	AAI-based (high-confidence)	0	0.957021	100	1420	0.3319
NODE_4151_length_1411_cov_0.407774	1411	No	4	1	AAI-based (high-confidence)	0	0.961885	100	1411	0.3524
NODE_4179_length_1407_cov_0.213303	1407	No	1	1	AAI-based (medium-confidence)	0	0.94668	96.8017	1362	0.3521
NODE_4297_length_1387_cov_0.129658	1387	No	1	1	AAI-based (medium-confidence)	0	0.989478	100	1387	0.3146
NODE_5090_length_1269_cov_0.058120	1269	No	2	2	AAI-based (high-confidence)	0	0.931588	100	1269	0.3465
NODE_517_length_3701_cov_0.159634	3701	No	11	1	AAI-based (high-confidence)	0	0.95538	100	3701	0.3391
NODE_5336_length_1234_cov_0.089868	1234	No	2	1	AAI-based (high-confidence)	0	0.961949	100	1234	0.4361
NODE_597_length_3516_cov_0.127012	3516	No	6	1	AAI-based (high-confidence)	0	0.9407	100	3516	0.3052
NODE_6371_length_1120_cov_0.315377	1120	No	4	1	AAI-based (high-confidence)	0	0.953815	100	1120	0.3284
NODE_6520_length_1107_cov_0.138889	1107	No	2	1	AAI-based (medium-confidence)	0	0.974056	100	1107	0.2819
NODE_6593_length_1100_cov_0.118881	1100	No	4	2	AAI-based (high-confidence)	0	0.964004	100	1100	0.3811
NODE_6725_length_1089_cov_0.098990	1089	No	3	2	AAI-based (medium-confidence)	0	0.944373	100	1089	0.7156
NODE_6776_length_1084_cov_0.247716	1084	No	3	1	AAI-based (medium-confidence)	0	0.992155	100	1084	0.3173
NODE_6863_length_1077_cov_0.129857	1077	No	4	1	AAI-based (medium-confidence)	0	0.959104	100	1077	0.2952
NODE_7418_length_1034_cov_0.232086	1034	No	2	1	AAI-based (high-confidence)	0	0.932068	100	1034	0.3487
NODE_7715_length_1012_cov_0.127054	1012	No	2	1	AAI-based (high-confidence)	0	0.913207	100	1012	0.3028
NODE_7778_length_1008_cov_0.108911	1008	No	2	1	AAI-based (high-confidence)	0	0.973009	100	1008	0.3207
NODE_820_length_3054_cov_0.217259	3054	No	7	1	AAI-based (high-confidence)	0	0.953753	100	3054	0.3189
NODE_8213_length_981_cov_0.154195	981	No	3	1	AAI-based (medium-confidence)	0	0.927429	100	981	0.3577
NODE_8524_length_963_cov_0.182870	963	No	2	2	AAI-based (medium-confidence)	0	0.952398	99.8962	962	0.2911
NODE_884_length_2931_cov_0.176907	2931	No	2	1	AAI-based (medium-confidence)	0	0.898227	100	2931	0.3549
NODE_8905_length_941_cov_0.080760	941	No	2	1	AAI-based (high-confidence)	0	0.923284	100	941	0.4217
NODE_938_length_2848_cov_0.173154	2848	No	6	1	AAI-based (high-confidence)	0	0.921646	100	2848	0.3151
NODE_9426_length_914_cov_0.149693	914	No	2	2	AAI-based (medium-confidence)	0	0.955774	100	914	0.3594
NODE_9697_length_900_cov_0.102372	900	No	2	1	AAI-based (high-confidence)	0	0.951732	100	900	0.2845
NODE_9856_length_893_cov_0.049118	893	No	2	1	AAI-based (medium-confidence)	0	0.952484	100	893	0.3095
NODE_9861_length_892_cov_0.141236	892	No	3	2	AAI-based (medium-confidence)	0	0.951985	100	892	0.3204
NODE_11094_length_1532_cov_0.143057	1532	No	4	3	AAI-based (medium-confidence)	0	0.99575	100	1532	0.34
NODE_11141_length_1528_cov_0.094472	1528	No	4	1	AAI-based (medium-confidence)	0	0.948992	100	1528	0.3846
NODE_11960_length_1452_cov_0.178862	1452	No	2	2	AAI-based (high-confidence)	0	0.937888	100	1449	0.3062
NODE_12419_length_1417_cov_0.053111	1417	No	2	1	AAI-based (high-confidence)	0	0.980633	99.7934	1417	0.3271
NODE_1326_length_5123_cov_0.315287	5123	No	11	3	AAI-based (high-confidence)	0	0.949829	100	5123	0.3459
NODE_13883_length_1311_cov_0.263201	1311	No	5	3	AAI-based (medium-confidence)	0	0.975176	100	1311	0.2946
NODE_14475_length_1275_cov_0.221939	1275	No	3	2	AAI-based (high-confidence)	0	0.958497	100	1275	0.3898
NODE_15038_length_1240_cov_0.106924	1240	No	2	1	AAI-based (high-confidence)	0	0.937391	100	1224	0.3387
NODE_15329_length_1224_cov_0.068444	1224	No	5	1	AAI-based (high-confidence)	0	0.991194	98.7097	1224	0.3488
NODE_15516_length_1214_cov_0.105830	1214	No	1	1	AAI-based (high-confidence)	0	0.930817	100	1214	0.3758
NODE_15761_length_1199_cov_0.085455	1199	No	1	1	AAI-based (high-confidence)	0	0.927992	100	1199	0.3678
NODE_16031_length_1185_cov_0.074586	1185	No	1	1	AAI-based (high-confidence)	0	0.9	100	1185	0.3627
NODE_16157_length_1176_cov_0.179201	1176	No	3	1	AAI-based (medium-confidence)	0	0.96554	100	1119	0.4609
NODE_16277_length_1170_cov_0.081232	1170	No	3	1	AAI-based (high-confidence)	0	0.91432	95.1531	1170	0.4192
NODE_16903_length_1139_cov_0.107692	1139	No	5	1	AAI-based (medium-confidence)	0	0.993419	100	1139	0.4206
NODE_16989_length_1135_cov_0.139961	1135	No	2	1	AAI-based (high-confidence)	0	0.900421	100	1135	0.3696
NODE_17441_length_1115_cov_0.212598	1115	No	2	2	AAI-based (medium-confidence)	0	0.940926	100	1115	0.3663
NODE_17502_length_1112_cov_0.185587	1112	No	4	1	AAI-based (high-confidence)	0	0.971977	100	1111	0.335
NODE_17599_length_1108_cov_0.163528	1108	No	4	2	AAI-based (high-confidence)	0	0.970126	99.9101	1108	0.3155
NODE_17954_length_1092_cov_0.234642	1092	No	2	1	AAI-based (medium-confidence)	0	0.943037	100	1092	0.2887
NODE_18092_length_1087_cov_0.053644	1087	No	2	1	AAI-based (medium-confidence)	0	0.914565	100	1087	0.3531
NODE_1811_length_4365_cov_0.122832	4365	No	4	2	AAI-based (high-confidence)	0	0.964613	100	4365	0.3851
NODE_18875_length_1054_cov_0.099476	1054	No	1	1	AAI-based (high-confidence)	0	0.925111	100	1054	0.3408
NODE_18976_length_1050_cov_0.191377	1050	No	2	1	AAI-based (high-confidence)	0	0.896894	100	1017	0.378
NODE_18998_length_1050_cov_0.077813	1050	No	3	1	AAI-based (medium-confidence)	0	0.939677	96.8571	1036	0.368
NODE_19118_length_1045_cov_0.224101	1045	No	3	1	AAI-based (medium-confidence)	0	0.895197	98.6667	1045	0.4754
NODE_19324_length_1038_cov_0.116081	1038	No	3	1	AAI-based (high-confidence)	0	0.931795	100	995	0.3095
NODE_19437_length_1033_cov_0.346895	1033	No	3	1	AAI-based (medium-confidence)	0	0.896356	95.8574	1033	0.3394
NODE_19656_length_1025_cov_0.127430	1025	No	3	1	AAI-based (high-confidence)	0	0.992501	100	1025	0.3221
NODE_19703_length_1024_cov_0.082162	1024	No	3	1	AAI-based (medium-confidence)	0	0.99194	100	1024	0.2943
NODE_19744_length_1022_cov_0.443120	1022	No	2	2	AAI-based (high-confidence)	0	0.963726	100	1022	0.35
NODE_19985_length_1013_cov_0.183807	1013	No	5	1	AAI-based (high-confidence)	0	0.907019	100	1013	0.3296
NODE_20066_length_1011_cov_0.076754	1011	No	2	1	AAI-based (high-confidence)	0	0.932805	100	1011	0.272
NODE_20649_length_989_cov_0.083146	989	No	1	1	AAI-based (high-confidence)	0	0.919785	100	989	0.4063
NODE_20797_length_984_cov_0.068927	984	No	1	1	AAI-based (high-confidence)	0	0.951799	100	984	0.596
NODE_2089_length_4080_cov_0.113791	4080	No	4	1	AAI-based (medium-confidence)	0	0.943791	100	4080	0.3873
NODE_21208_length_970_cov_0.068886	970	No	2	1	AAI-based (high-confidence)	0	0.901658	100	970	0.4038
NODE_21390_length_963_cov_0.131944	963	No	2	1	AAI-based (high-confidence)	0	0.97788	100	963	0.233
NODE_22387_length_931_cov_0.622596	931	No	3	1	AAI-based (high-confidence)	0	0.959097	100	931	0.3208
NODE_22396_length_931_cov_0.236779	931	No	2	2	AAI-based (medium-confidence)	0	0.910704	100	928	0.3892
NODE_2254_length_3934_cov_0.132464	3934	No	6	1	AAI-based (high-confidence)	0	0.996551	99.6778	3934	0.2886
NODE_22737_length_921_cov_0.042579	921	No	2	1	AAI-based (high-confidence)	0	0.956862	100	921	0.3374
NODE_22974_length_914_cov_0.080982	914	No	2	1	AAI-based (high-confidence)	0	0.932853	100	914	0.4029
NODE_23055_length_911_cov_0.104680	911	No	2	1	AAI-based (medium-confidence)	0	0.921693	100	911	0.2812
NODE_23394_length_901_cov_0.132170	901	No	2	1	AAI-based (high-confidence)	0	0.979412	100	901	0.3797
NODE_23809_length_889_cov_0.110127	889	No	3	2	AAI-based (high-confidence)	0	0.900713	100	889	0.6103
NODE_24015_length_883_cov_0.221939	883	No	3	1	AAI-based (medium-confidence)	0	0.900055	100	883	0.4327
NODE_24081_length_881_cov_0.327366	881	No	2	1	AAI-based (high-confidence)	0	0.930705	100	881	0.2913
NODE_2409_length_3808_cov_0.106498	3808	No	6	1	AAI-based (high-confidence)	0	0.945573	100	3808	0.2977
NODE_24713_length_865_cov_0.190601	865	No	3	1	AAI-based (high-confidence)	0	0.943569	100	865	0.3235
NODE_24946_length_860_cov_0.047306	860	No	2	1	AAI-based (medium-confidence)	0	0.973588	100	860	0.3033
NODE_26755_length_816_cov_0.228731	816	No	2	1	AAI-based (high-confidence)	0	0.936815	100	816	0.3318
NODE_27411_length_802_cov_0.103841	802	No	3	2	AAI-based (medium-confidence)	0	0.986776	100	802	0.3097
NODE_27484_length_800_cov_0.112696	800	No	2	1	AAI-based (high-confidence)	0	0.956346	100	800	0.3853
NODE_27603_length_798_cov_0.082976	798	No	3	1	AAI-based (high-confidence)	0	0.928062	100	798	0.3509
NODE_27699_length_796_cov_0.090387	796	No	2	1	AAI-based (high-confidence)	0	0.929183	100	796	0.3432
NODE_27955_length_790_cov_0.253256	790	No	3	1	AAI-based (high-confidence)	0	0.930959	100	790	0.3423
NODE_28512_length_780_cov_0.058737	780	No	2	1	AAI-based (medium-confidence)	0	0.959227	100	760	0.2903
NODE_28746_length_775_cov_0.071006	775	No	1	1	AAI-based (medium-confidence)	0	0.993245	100	775	0.3897
NODE_28860_length_773_cov_0.074184	773	No	1	1	AAI-based (medium-confidence)	0	0.986964	99.4825	773	0.3353
NODE_29628_length_758_cov_0.130501	758	No	1	1	AAI-based (high-confidence)	0	0.996341	100	758	0.2681
NODE_30145_length_749_cov_0.227692	749	No	2	1	AAI-based (high-confidence)	0	0.948072	100	749	0.3643
NODE_30563_length_741_cov_0.266355	741	No	2	1	AAI-based (high-confidence)	0	0.946296	100	741	0.3467
NODE_31827_length_720_cov_0.128824	720	No	2	1	AAI-based (high-confidence)	0	0.928763	100	720	0.3387
NODE_32256_length_713_cov_0.252443	713	No	4	1	AAI-based (medium-confidence)	0	0.897546	100	713	0.3346
NODE_32370_length_712_cov_0.044046	712	No	1	1	AAI-based (medium-confidence)	0	0.960681	100	712	0.3735
NODE_3249_length_3236_cov_0.147274	3236	No	4	1	AAI-based (high-confidence)	0	0.99139	100	3236	0.4845
NODE_33232_length_699_cov_0.060000	699	No	2	1	AAI-based (high-confidence)	0	0.956853	100	699	0.3322
NODE_3354_length_3176_cov_0.116997	3176	No	7	1	AAI-based (high-confidence)	0	0.948867	100	3176	0.2873
NODE_33854_length_690_cov_0.045685	690	No	1	1	AAI-based (high-confidence)	0	0.901282	100	690	0.3715
NODE_34039_length_687_cov_0.071429	687	No	2	1	AAI-based (high-confidence)	0	0.991314	100	687	0.3568
NODE_35042_length_672_cov_0.087260	672	No	2	1	AAI-based (high-confidence)	0	0.999302	100	672	0.3371
NODE_3537_length_3078_cov_0.145686	3078	No	4	1	AAI-based (high-confidence)	0	0.960616	100	3078	0.3212
NODE_35532_length_665_cov_0.141343	665	No	2	1	AAI-based (medium-confidence)	0	0.994211	100	665	0.3246
NODE_35614_length_664_cov_0.081416	664	No	1	1	AAI-based (high-confidence)	0	0.945793	100	664	0.3986
NODE_35679_length_663_cov_0.093972	663	No	1	1	AAI-based (high-confidence)	0	0.910728	100	649	0.4244
NODE_36397_length_654_cov_0.041441	654	No	2	1	AAI-based (high-confidence)	0	0.93579	97.8884	654	0.4087
NODE_37072_length_646_cov_0.062157	646	No	1	1	AAI-based (high-confidence)	0	0.916309	100	646	0.3435
NODE_37682_length_638_cov_0.294991	638	No	1	1	AAI-based (high-confidence)	0	0.962457	100	615	0.3812
NODE_38_length_44198_cov_0.493889	44198	No	34	1	AAI-based (high-confidence)	0	0.933574	96.395	44191	0.5093
NODE_38252_length_631_cov_0.135338	631	No	2	1	AAI-based (high-confidence)	0	0.96873	99.9842	631	0.4011
NODE_38868_length_624_cov_0.026667	624	No	1	1	AAI-based (high-confidence)	0	0.906739	100	624	0.3725
NODE_3890_length_2908_cov_0.166607	2908	No	8	1	AAI-based (medium-confidence)	0	0.947223	100	2908	0.6133
NODE_38948_length_623_cov_0.041985	623	No	2	1	AAI-based (high-confidence)	0	0.962412	100	623	0.4028
NODE_39070_length_621_cov_0.218391	621	No	3	1	AAI-based (medium-confidence)	0	0.937878	100	538	0.3571
NODE_3922_length_2894_cov_0.231485	2894	No	5	1	AAI-based (medium-confidence)	0	0.924273	86.6345	2894	0.4099
NODE_40108_length_609_cov_0.229412	609	No	2	1	AAI-based (medium-confidence)	0	0.93773	100	609	0.3058
NODE_40291_length_608_cov_0.062868	608	No	2	1	AAI-based (high-confidence)	0	0.994247	100	608	0.344
NODE_4035_length_2840_cov_0.605254	2840	No	3	1	AAI-based (medium-confidence)	0	0.970201	100	2840	0.3729
NODE_40566_length_605_cov_0.037549	605	No	2	1	AAI-based (medium-confidence)	0	0.952932	100	599	0.3549
NODE_41089_length_599_cov_0.060000	599	No	1	1	AAI-based (medium-confidence)	0	0.917621	99.0083	599	0.3812
NODE_4150_length_2798_cov_0.123009	2798	No	4	3	AAI-based (medium-confidence)	0	0.978225	97.3244	2798	0.3395
NODE_42270_length_586_cov_0.246407	586	No	1	1	AAI-based (high-confidence)	0	0.94697	100	586	0.3189
NODE_42312_length_586_cov_0.082136	586	No	1	1	AAI-based (medium-confidence)	0	0.986274	100	586	0.3367
NODE_42491_length_584_cov_0.078351	584	No	2	1	AAI-based (high-confidence)	0	0.982863	100	584	0.2953
NODE_42990_length_579_cov_0.104167	579	No	1	1	AAI-based (high-confidence)	0	0.959939	100	579	0.3549
NODE_43146_length_578_cov_0.058455	578	No	2	1	AAI-based (high-confidence)	0	0.957665	100	578	0.4169
NODE_43278_length_576_cov_0.123690	576	No	2	1	AAI-based (high-confidence)	0	0.987125	100	576	0.3576
NODE_4375_length_2715_cov_0.198777	2715	No	3	1	AAI-based (high-confidence)	0	0.949933	100	2715	0.3508
NODE_43766_length_572_cov_0.050740	572	No	1	1	AAI-based (medium-confidence)	0	0.974208	100	572	0.3815
NODE_44270_length_567_cov_0.100427	567	No	3	1	AAI-based (medium-confidence)	0	0.913964	100	567	0.4004
NODE_44606_length_564_cov_0.077419	564	No	1	1	AAI-based (medium-confidence)	0	0.9	100	554	0.4071
NODE_44708_length_563_cov_0.081897	563	No	2	1	AAI-based (high-confidence)	0	0.946151	98.227	563	0.3614
NODE_44786_length_562_cov_0.127430	562	No	1	1	AAI-based (high-confidence)	0	0.963155	100	562	0.5024
NODE_45484_length_556_cov_0.083151	556	No	2	1	AAI-based (high-confidence)	0	0.992838	100	556	0.3093
NODE_4640_length_2627_cov_0.321598	2627	No	6	3	AAI-based (medium-confidence)	0	0.96473	100	2627	0.3189
NODE_46848_length_544_cov_0.103371	544	No	1	1	AAI-based (medium-confidence)	0	0.959749	100	544	0.3168
NODE_46974_length_543_cov_0.090090	543	No	2	1	AAI-based (medium-confidence)	0	0.932154	100	543	0.3257
NODE_47124_length_542_cov_0.060948	542	No	2	1	AAI-based (high-confidence)	0	0.998814	100	542	0.3118
NODE_47915_length_535_cov_0.426606	535	No	2	2	AAI-based (medium-confidence)	0	0.929666	100	535	0.3786
NODE_48250_length_533_cov_0.043779	533	No	3	1	AAI-based (high-confidence)	0	0.948682	100	533	0.3469
NODE_48464_length_531_cov_0.085648	531	No	1	1	AAI-based (medium-confidence)	0	0.974325	100	531	0.3408
NODE_48622_length_530_cov_0.055684	530	No	1	1	AAI-based (medium-confidence)	0	0.9771	100	530	0.2866
NODE_4931_length_2533_cov_0.107642	2533	No	6	3	AAI-based (medium-confidence)	0	0.984971	100	2517	0.3641
NODE_49580_length_522_cov_0.094563	522	No	2	2	AAI-based (medium-confidence)	0	0.984014	99.3683	522	0.4139
NODE_50998_length_512_cov_0.067797	512	No	2	1	AAI-based (medium-confidence)	0	0.942058	100	512	0.456
NODE_51205_length_510_cov_0.111922	510	No	1	1	AAI-based (high-confidence)	0	0.927015	100	510	0.4281
NODE_51649_length_507_cov_0.098039	507	No	2	1	AAI-based (high-confidence)	0	0.913018	100	507	0.3512
NODE_5184_length_2464_cov_0.166173	2464	No	3	1	AAI-based (medium-confidence)	0	0.983577	100	2464	0.4393
NODE_51991_length_505_cov_0.064039	505	No	2	1	AAI-based (medium-confidence)	0	0.961368	100	505	0.3556
NODE_52147_length_504_cov_0.054321	504	No	2	1	AAI-based (medium-confidence)	0	0.976474	100	504	0.4065
NODE_52713_length_500_cov_0.067332	500	No	2	1	AAI-based (high-confidence)	0	0.952926	100	500	0.2481
NODE_5713_length_2335_cov_0.138640	2335	No	2	1	AAI-based (medium-confidence)	0	0.966955	100	2330	0.4534
NODE_6015_length_2263_cov_0.259704	2263	No	2	2	AAI-based (medium-confidence)	0	0.982249	99.7859	2263	0.3293
NODE_6026_length_2261_cov_0.110083	2261	No	5	2	AAI-based (high-confidence)	0	0.982274	100	2261	0.4652
NODE_6278_length_2204_cov_0.455107	2204	No	5	3	AAI-based (medium-confidence)	0	0.916102	100	2204	0.401
NODE_6330_length_2195_cov_0.172233	2195	No	4	2	AAI-based (medium-confidence)	0	0.971912	100	2195	0.2966
NODE_6482_length_2166_cov_0.132559	2166	No	6	2	AAI-based (high-confidence)	0	0.917834	100	2166	0.3265
NODE_6579_length_2145_cov_0.321114	2145	No	8	1	AAI-based (high-confidence)	0	0.936397	100	2145	0.2927
NODE_7289_length_2011_cov_0.092050	2011	No	2	1	AAI-based (medium-confidence)	0	0.942377	100	2011	0.3064
NODE_7508_length_1974_cov_0.396800	1974	No	2	2	AAI-based (high-confidence)	0	0.968646	100	1974	0.3217
NODE_7611_length_1958_cov_0.117267	1958	No	3	1	AAI-based (medium-confidence)	0	0.91957	100	1958	0.3815
NODE_7886_length_1913_cov_0.269019	1913	No	2	2	AAI-based (medium-confidence)	0	0.935119	100	1913	0.3323
NODE_8127_length_1879_cov_0.192135	1879	No	1	1	AAI-based (high-confidence)	0	0.937816	100	1879	0.3424
NODE_8366_length_1840_cov_0.368754	1840	No	4	1	AAI-based (high-confidence)	0	0.916414	100	1840	0.3566
NODE_8607_length_1811_cov_0.088201	1811	No	3	1	AAI-based (medium-confidence)	0	0.977692	100	1811	0.3302
NODE_9184_length_1739_cov_0.114634	1739	No	2	2	AAI-based (high-confidence)	0	0.966895	100	1739	0.3667
NODE_9309_length_1722_cov_0.133703	1722	No	4	1	AAI-based (high-confidence)	0	0.952034	100	1722	0.4393
NODE_9330_length_1719_cov_0.191975	1719	No	4	2	AAI-based (high-confidence)	0	0.954241	100	1719	0.3061
NODE_1088_length_1185_cov_0.048803	1185	No	2	1	AAI-based (high-confidence)	0	0.936287	100	1185	0.3612
NODE_1159_length_1162_cov_0.096896	1162	No	3	1	AAI-based (high-confidence)	0	0.951389	100	1162	0.3338
NODE_1402_length_1101_cov_0.048902	1101	No	2	2	AAI-based (high-confidence)	0	0.965556	100	1101	0.3473
NODE_15_length_3145_cov_0.071569	3145	No	5	1	AAI-based (medium-confidence)	0	0.97674	100	3145	0.4285
NODE_1561_length_1059_cov_0.027083	1059	No	2	1	AAI-based (high-confidence)	0	0.929555	100	1059	0.3224
NODE_1574_length_1056_cov_0.056426	1056	No	3	1	AAI-based (high-confidence)	0	0.973267	100	1056	0.3474
NODE_188_length_1875_cov_0.079392	1875	No	3	1	AAI-based (high-confidence)	0	0.986823	100	1875	0.331
NODE_2012_length_979_cov_0.053409	979	No	1	1	AAI-based (high-confidence)	0	0.962249	100	979	0.377
NODE_2436_length_917_cov_0.041565	917	No	1	1	AAI-based (high-confidence)	0	0.973431	100	917	0.2941
NODE_2743_length_878_cov_0.057766	878	No	2	1	AAI-based (medium-confidence)	0	0.926998	100	878	0.3017
NODE_3261_length_826_cov_0.107290	826	No	3	1	AAI-based (high-confidence)	0	0.984745	100	826	0.2852
NODE_328_length_1625_cov_0.087156	1625	No	4	2	AAI-based (medium-confidence)	0	0.990528	100	1625	0.3864
NODE_3714_length_789_cov_0.086957	789	No	2	2	AAI-based (high-confidence)	0	0.909621	100	789	0.4234
NODE_382_length_1565_cov_0.055252	1565	No	2	1	AAI-based (medium-confidence)	0	0.953545	100	1565	0.3313
NODE_3831_length_778_cov_0.101620	778	No	2	1	AAI-based (medium-confidence)	0	0.995781	100	778	0.3494
NODE_4412_length_737_cov_0.106583	737	No	3	1	AAI-based (high-confidence)	0	0.943225	100	737	0.4246
NODE_4517_length_731_cov_0.042722	731	No	1	1	AAI-based (high-confidence)	0	0.937901	100	731	0.3437
NODE_466_length_1481_cov_0.114327	1481	No	2	2	AAI-based (high-confidence)	0	0.94342	100	1481	0.3877
NODE_488_length_1467_cov_0.128655	1467	No	3	2	AAI-based (medium-confidence)	0	0.973407	100	1467	0.3595
NODE_5286_length_686_cov_0.061329	686	No	2	1	AAI-based (medium-confidence)	0	0.985909	100	686	0.279
NODE_5521_length_672_cov_0.068063	672	No	1	1	AAI-based (high-confidence)	0	0.956495	100	672	0.3491
NODE_62_length_2377_cov_0.076822	2377	No	5	1	AAI-based (high-confidence)	0	0.970464	100	2377	0.3104
NODE_6304_length_637_cov_0.100372	637	No	2	1	AAI-based (high-confidence)	0	0.977603	100	637	0.3366
NODE_663_length_1354_cov_0.054183	1354	No	4	1	AAI-based (high-confidence)	0	0.957043	100	1354	0.3181
NODE_6992_length_610_cov_0.054795	610	No	3	1	AAI-based (medium-confidence)	0	0.997525	100	610	0.3266
NODE_7419_length_594_cov_0.044444	594	No	1	1	AAI-based (high-confidence)	0	0.960147	100	594	0.3842
NODE_7776_length_581_cov_0.074689	581	No	2	2	AAI-based (high-confidence)	0	0.948738	100	581	0.3528
NODE_9002_length_543_cov_0.081081	543	No	2	1	AAI-based (medium-confidence)	0	1	100	543	0.2988
NODE_903_length_1242_cov_0.132983	1242	No	2	1	AAI-based (medium-confidence)	0	0.985359	100	1242	0.392
NODE_992_length_1212_cov_0.067385	1212	No	1	1	AAI-based (medium-confidence)	0	0.961989	100	1212	0.3387
NODE_10198_length_1791_cov_0.115839	1791	No	2	2	AAI-based (high-confidence)	0	0.963504	100	1791	0.3065
NODE_10318_length_1778_cov_0.258487	1778	No	4	1	AAI-based (high-confidence)	0	0.918861	99.2688	1765	0.3458
NODE_10344_length_1775_cov_0.627088	1775	No	2	2	AAI-based (high-confidence)	0	0.905909	100	1775	0.3543
NODE_10355_length_1774_cov_0.084179	1774	No	4	2	AAI-based (medium-confidence)	0	0.954033	100	1774	0.3467
NODE_10741_length_1734_cov_0.166972	1734	No	5	1	AAI-based (medium-confidence)	0	0.909768	100	1734	0.3152
NODE_109_length_18292_cov_0.225581	18292	No	15	1	AAI-based (medium-confidence)	0	0.982088	99.9563	18284	0.3482
NODE_10921_length_1717_cov_0.098269	1717	No	3	1	AAI-based (medium-confidence)	0	0.960892	100	1717	0.4118
NODE_11195_length_1693_cov_0.275408	1693	No	4	2	AAI-based (high-confidence)	0	0.976984	100	1693	0.3914
NODE_11461_length_1670_cov_0.285805	1670	No	6	1	AAI-based (high-confidence)	0	0.9	99.8204	1667	0.3086
NODE_11470_length_1670_cov_0.087206	1670	No	4	2	AAI-based (high-confidence)	0	0.983761	100	1670	0.432
NODE_11485_length_1669_cov_0.075796	1669	No	1	1	AAI-based (high-confidence)	0	0.971257	100	1669	0.4807
NODE_11602_length_1659_cov_0.069872	1659	No	3	1	AAI-based (medium-confidence)	0	0.990198	100	1659	0.476
NODE_11756_length_1645_cov_0.080854	1645	No	2	1	AAI-based (medium-confidence)	0	0.971645	100	1645	0.3129
NODE_11772_length_1643_cov_0.352332	1643	No	2	1	AAI-based (high-confidence)	0	0.962498	100	1643	0.3326
NODE_118_length_17373_cov_0.440604	17373	No	8	4	AAI-based (medium-confidence)	0	0.945617	100	17373	0.355
NODE_11840_length_1637_cov_0.249025	1637	No	5	2	AAI-based (high-confidence)	0	0.9043	100	1637	0.3295
NODE_1190_length_5515_cov_0.704764	5515	No	6	2	AAI-based (high-confidence)	0	0.961795	100	5515	0.3035
NODE_12180_length_1609_cov_0.094702	1609	No	4	1	AAI-based (medium-confidence)	0	0.919186	100	1609	0.3589
NODE_12221_length_1605_cov_0.140770	1605	No	1	1	AAI-based (high-confidence)	0	0.94302	100	1605	0.5062
NODE_12355_length_1593_cov_0.178715	1593	No	5	1	AAI-based (medium-confidence)	0	0.968942	100	1593	0.317
NODE_12397_length_1590_cov_0.393696	1590	No	6	1	AAI-based (high-confidence)	0	0.898659	100	1590	0.326
NODE_12424_length_1588_cov_0.142377	1588	No	7	1	AAI-based (medium-confidence)	0	0.968407	100	1588	0.3257
NODE_12628_length_1573_cov_0.097015	1573	No	2	1	AAI-based (medium-confidence)	0	0.909134	100	1573	0.3505
NODE_12768_length_1562_cov_0.061517	1562	No	4	2	AAI-based (high-confidence)	0	0.940078	100	1562	0.3744
NODE_12923_length_1549_cov_0.573793	1549	No	3	1	AAI-based (high-confidence)	0	0.940119	100	1549	0.3188
NODE_12937_length_1548_cov_0.251898	1548	No	2	2	AAI-based (high-confidence)	0	0.922413	99.6124	1542	0.4411
NODE_13084_length_1536_cov_0.922060	1536	No	4	1	AAI-based (high-confidence)	0	0.942287	100	1536	0.3555
NODE_13164_length_1531_cov_0.219972	1531	No	4	2	AAI-based (medium-confidence)	0	0.939378	100	1531	0.3796
NODE_13494_length_1510_cov_0.647768	1510	No	2	1	AAI-based (medium-confidence)	0	0.941238	100	1510	0.3084
NODE_13570_length_1505_cov_0.584637	1505	No	3	1	AAI-based (high-confidence)	0	0.918553	100	1505	0.3549
NODE_1364_length_5205_cov_0.247356	5205	No	11	6	AAI-based (medium-confidence)	0	0.913722	100	5205	0.3805
NODE_13666_length_1498_cov_0.107219	1498	No	3	2	AAI-based (medium-confidence)	0	0.912068	100	1498	0.502
NODE_1367_length_5197_cov_0.496077	5197	No	7	1	AAI-based (high-confidence)	0	0.97086	100	5197	0.4386
NODE_13709_length_1495_cov_0.452722	1495	No	5	1	AAI-based (medium-confidence)	0	0.966257	100	1495	0.3212
NODE_14126_length_1470_cov_0.297593	1470	No	5	3	AAI-based (high-confidence)	0	0.94618	100	1470	0.498
NODE_14133_length_1470_cov_0.084610	1470	No	3	1	AAI-based (medium-confidence)	0	0.94848	99.6599	1465	0.3653
NODE_14145_length_1469_cov_0.139416	1469	No	4	2	AAI-based (high-confidence)	0	0.91385	100	1469	0.292
NODE_14171_length_1469_cov_0.023358	1469	No	4	1	AAI-based (medium-confidence)	0	0.929311	100	1469	0.3147
NODE_14364_length_1456_cov_0.181282	1456	No	3	2	AAI-based (medium-confidence)	0	0.935196	100	1456	0.3824
NODE_14518_length_1447_cov_0.063798	1447	No	2	1	AAI-based (high-confidence)	0	0.9	100	1447	0.2943
NODE_14617_length_1441_cov_0.081222	1441	No	5	1	AAI-based (medium-confidence)	0	0.966325	100	1441	0.2892
NODE_1493_length_4965_cov_0.190917	4965	No	4	1	AAI-based (high-confidence)	0	0.914143	100	4965	0.4612
NODE_15330_length_1398_cov_0.247883	1398	No	3	2	AAI-based (medium-confidence)	0	0.960986	99.8569	1396	0.4223
NODE_15569_length_1385_cov_0.150855	1385	No	1	1	AAI-based (high-confidence)	0	0.974238	100	1385	0.4518
NODE_1567_length_4847_cov_0.190607	4847	No	5	1	AAI-based (medium-confidence)	0	0.96561	100	4847	0.3495
NODE_158_length_14879_cov_0.714073	14879	No	33	10	AAI-based (medium-confidence)	0	0.982361	100	14879	0.3994
NODE_1591_length_4814_cov_1.794062	4814	No	11	4	AAI-based (medium-confidence)	0	0.984441	100	4814	0.4082
NODE_16195_length_1350_cov_0.045564	1350	No	2	1	AAI-based (medium-confidence)	0	0.934986	100	1350	0.3409
NODE_1634_length_4768_cov_0.325552	4768	No	6	3	AAI-based (medium-confidence)	0	0.95111	100	4768	0.363
NODE_16436_length_1336_cov_0.120453	1336	No	2	2	AAI-based (medium-confidence)	0	0.91362	100	1336	0.3746
NODE_16569_length_1330_cov_0.048741	1330	No	2	1	AAI-based (high-confidence)	0	0.9	100	1330	0.4155
NODE_16675_length_1324_cov_0.271837	1324	No	3	1	AAI-based (medium-confidence)	0	0.95548	100	1324	0.3544
NODE_16839_length_1316_cov_0.131471	1316	No	3	1	AAI-based (high-confidence)	0	0.928894	100	1316	0.3982
NODE_16880_length_1314_cov_0.387654	1314	No	3	3	AAI-based (high-confidence)	0	0.95051	100	1314	0.441
NODE_16901_length_1314_cov_0.093004	1314	No	3	1	AAI-based (medium-confidence)	0	0.903481	100	1314	0.2904
NODE_16921_length_1313_cov_0.082372	1313	No	3	1	AAI-based (medium-confidence)	0	0.994228	100	1313	0.3548
NODE_16993_length_1309_cov_0.108264	1309	No	2	1	AAI-based (medium-confidence)	0	0.976606	100	1309	0.4077
NODE_17348_length_1292_cov_0.119028	1292	No	2	2	AAI-based (high-confidence)	0	0.91275	100	1292	0.6177
NODE_17366_length_1291_cov_0.168624	1291	No	4	2	AAI-based (medium-confidence)	0	0.943887	100	1291	0.4672
NODE_17399_length_1290_cov_0.065491	1290	No	3	1	AAI-based (medium-confidence)	0	0.996869	100	1290	0.391
NODE_17810_length_1269_cov_0.122222	1269	No	2	1	AAI-based (medium-confidence)	0	0.962354	100	1269	0.5767
NODE_17928_length_1263_cov_0.544674	1263	No	4	1	AAI-based (high-confidence)	0	0.916901	100	1263	0.331
NODE_18175_length_1254_cov_0.099567	1254	No	4	1	AAI-based (medium-confidence)	0	0.995286	99.681	1250	0.3645
NODE_18444_length_1243_cov_0.439685	1243	No	5	3	AAI-based (medium-confidence)	0	0.966508	99.9195	1242	0.3914
NODE_1877_length_4446_cov_0.829998	4446	No	6	1	AAI-based (medium-confidence)	0	0.992333	100	4446	0.3205
NODE_18936_length_1223_cov_0.243772	1223	No	2	1	AAI-based (high-confidence)	0	0.9	100	1223	0.3195
NODE_19339_length_1207_cov_0.033394	1207	No	4	2	AAI-based (medium-confidence)	0	0.904945	99.0886	1196	0.3635
NODE_19361_length_1206_cov_0.041554	1206	No	3	1	AAI-based (high-confidence)	0	0.910288	100	1206	0.3301
NODE_19520_length_1199_cov_0.100000	1199	No	3	2	AAI-based (high-confidence)	0	0.91461	100	1199	0.4062
NODE_1971_length_4334_cov_0.253601	4334	No	3	2	AAI-based (high-confidence)	0	0.938802	100	4334	0.3958
NODE_19891_length_1185_cov_0.049724	1185	No	2	2	AAI-based (medium-confidence)	0	0.941217	100	1185	0.4683
NODE_20173_length_1174_cov_0.443721	1174	No	5	1	AAI-based (high-confidence)	0	0.950281	100	1174	0.3342
NODE_20287_length_1170_cov_0.105509	1170	No	3	2	AAI-based (high-confidence)	0	0.94691	100	1170	0.3924
NODE_20322_length_1169_cov_0.091589	1169	No	2	1	AAI-based (medium-confidence)	0	0.966136	100	1169	0.3475
NODE_20440_length_1165_cov_0.105066	1165	No	3	1	AAI-based (medium-confidence)	0	0.988962	100	1165	0.3815
NODE_20644_length_1158_cov_0.384325	1158	No	4	1	AAI-based (high-confidence)	0	0.926214	99.5682	1153	0.3044
NODE_2092_length_4209_cov_0.581022	4209	No	2	2	AAI-based (high-confidence)	0	0.923418	100	4209	0.3286
NODE_21208_length_1137_cov_0.396917	1137	No	3	1	AAI-based (medium-confidence)	0	0.964029	100	1137	0.4276
NODE_21307_length_1134_cov_0.158454	1134	No	2	2	AAI-based (high-confidence)	0	0.978127	100	1134	0.3304
NODE_21408_length_1131_cov_0.104651	1131	No	4	2	AAI-based (high-confidence)	0	0.911986	99.4695	1125	0.4123
NODE_21424_length_1131_cov_0.059109	1131	No	3	1	AAI-based (medium-confidence)	0	0.918276	100	1131	0.3933
NODE_21435_length_1130_cov_0.164888	1130	No	4	2	AAI-based (high-confidence)	0	0.97671	100	1130	0.3723
NODE_21551_length_1126_cov_0.095424	1126	No	3	1	AAI-based (medium-confidence)	0	0.908519	100	1126	0.4747
NODE_2178_length_4136_cov_0.145653	4136	No	4	2	AAI-based (high-confidence)	0	0.989229	100	4136	0.3269
NODE_22046_length_1109_cov_0.131683	1109	No	2	2	AAI-based (medium-confidence)	0	0.990073	100	1109	0.3223
NODE_22878_length_1084_cov_0.091371	1084	No	2	1	AAI-based (high-confidence)	0	0.982252	100	1084	0.3529
NODE_23044_length_1079_cov_0.088776	1079	No	1	1	AAI-based (high-confidence)	0	0.925967	100	1079	0.4828
NODE_23182_length_1075_cov_0.051230	1075	No	2	1	AAI-based (high-confidence)	0	0.94928	100	1075	0.3826
NODE_23261_length_1072_cov_0.142857	1072	No	2	1	AAI-based (high-confidence)	0	0.917006	100	1072	0.3218
NODE_23435_length_1066_cov_0.233713	1066	No	1	1	AAI-based (high-confidence)	0	0.910215	100	1066	0.316
NODE_23453_length_1066_cov_0.075491	1066	No	2	1	AAI-based (medium-confidence)	0	0.975925	100	1066	0.4678
NODE_23590_length_1062_cov_0.097612	1062	No	2	2	AAI-based (medium-confidence)	0	0.968732	100	1062	0.3707
NODE_23785_length_1057_cov_0.064718	1057	No	2	1	AAI-based (medium-confidence)	0	0.901439	100	1057	0.383
NODE_23979_length_1051_cov_0.100840	1051	No	2	1	AAI-based (high-confidence)	0	0.995503	100	1051	0.3618
NODE_24000_length_1050_cov_0.148265	1050	No	3	1	AAI-based (medium-confidence)	0	0.913239	100	1050	0.4144
NODE_24081_length_1048_cov_0.155954	1048	No	2	2	AAI-based (medium-confidence)	0	0.966274	100	1048	0.3866
NODE_24091_length_1048_cov_0.076923	1048	No	3	1	AAI-based (high-confidence)	0	0.982606	100	1048	0.3009
NODE_24094_length_1048_cov_0.067439	1048	No	3	1	AAI-based (high-confidence)	0	0.961003	100	1048	0.4046
NODE_24318_length_1041_cov_0.108280	1041	No	2	1	AAI-based (medium-confidence)	0	0.906324	100	1041	0.4978
NODE_24795_length_1028_cov_0.059203	1028	No	3	1	AAI-based (high-confidence)	0	0.90077	100	1028	0.4418
NODE_24971_length_1023_cov_0.427489	1023	No	2	1	AAI-based (high-confidence)	0	0.920716	99.9022	1022	0.3015
NODE_25141_length_1019_cov_0.094565	1019	No	4	1	AAI-based (medium-confidence)	0	0.96279	100	1019	0.3105
NODE_2524_length_3829_cov_0.140483	3829	No	12	3	AAI-based (high-confidence)	0	0.969865	100	3829	0.3143
NODE_25317_length_1014_cov_0.146448	1014	No	2	1	AAI-based (high-confidence)	0	0.95392	98.4221	998	0.2902
NODE_25481_length_1011_cov_0.050439	1011	No	4	3	AAI-based (high-confidence)	0	0.927213	100	1011	0.4076
NODE_25830_length_1001_cov_0.134146	1001	No	2	2	AAI-based (medium-confidence)	0	0.954907	99.8002	999	0.3586
NODE_26025_length_996_cov_0.125975	996	No	1	1	AAI-based (high-confidence)	0	1	100	996	0.3542
NODE_26166_length_993_cov_0.073826	993	No	3	1	AAI-based (medium-confidence)	0	0.989472	100	993	0.3847
NODE_26364_length_988_cov_0.060742	988	No	3	1	AAI-based (medium-confidence)	0	0.90936	100	988	0.3943
NODE_26524_length_984_cov_0.054237	984	No	2	2	AAI-based (high-confidence)	0	0.923392	100	984	0.3649
NODE_26529_length_984_cov_0.045198	984	No	1	1	AAI-based (high-confidence)	0	0.946419	100	984	0.3883
NODE_26531_length_983_cov_0.613122	983	No	4	1	AAI-based (high-confidence)	0	0.909485	100	983	0.3319
NODE_26576_length_983_cov_0.061086	983	No	1	1	AAI-based (high-confidence)	0	0.915935	100	983	0.389
NODE_26621_length_982_cov_0.040770	982	No	2	1	AAI-based (high-confidence)	0	0.938096	100	982	0.5128
NODE_2666_length_3723_cov_0.496689	3723	No	8	2	AAI-based (high-confidence)	0	0.983227	99.8657	3718	0.3318
NODE_26899_length_974_cov_0.414857	974	No	2	2	AAI-based (high-confidence)	0	0.964249	100	974	0.3389
NODE_27_length_38823_cov_0.305547	38823	No	47	8	AAI-based (medium-confidence)	0	0.976355	100	38823	0.3645
NODE_27027_length_972_cov_0.073310	972	No	2	1	AAI-based (medium-confidence)	0	0.936041	100	972	0.4614
NODE_27172_length_968_cov_0.123130	968	No	1	1	AAI-based (medium-confidence)	0	0.917229	100	968	0.3453
NODE_27568_length_958_cov_0.253783	958	No	4	1	AAI-based (medium-confidence)	0	0.95074	97.9123	938	0.2952
NODE_27718_length_955_cov_0.126168	955	No	4	2	AAI-based (medium-confidence)	0	0.932262	100	955	0.3905
NODE_27808_length_953_cov_0.129977	953	No	2	1	AAI-based (medium-confidence)	0	0.905436	100	953	0.3715
NODE_28_length_38035_cov_0.277546	38035	No	70	2	AAI-based (medium-confidence)	0	0.938018	100	38035	0.3367
NODE_28089_length_948_cov_0.082450	948	No	1	1	AAI-based (high-confidence)	0	0.911832	100	948	0.2194
NODE_2822_length_3619_cov_0.158239	3619	No	6	1	AAI-based (high-confidence)	0	0.904118	100	3619	0.3297
NODE_28392_length_941_cov_0.182898	941	No	2	1	AAI-based (high-confidence)	0	0.996082	100	941	0.3558
NODE_28590_length_937_cov_0.087112	937	No	1	1	AAI-based (high-confidence)	0	0.98912	100	937	0.4496
NODE_28656_length_935_cov_0.210526	935	No	2	1	AAI-based (medium-confidence)	0	0.914502	100	935	0.3346
NODE_28698_length_934_cov_0.273054	934	No	3	2	AAI-based (high-confidence)	0	0.98578	100	934	0.254
NODE_28828_length_931_cov_0.140625	931	No	2	2	AAI-based (medium-confidence)	0	0.932025	100	931	0.4323
NODE_28907_length_929_cov_0.336145	929	No	1	1	AAI-based (high-confidence)	0	0.914779	98.1701	912	0.4488
NODE_28925_length_929_cov_0.125301	929	No	3	1	AAI-based (medium-confidence)	0	0.929323	100	929	0.4192
NODE_2904_length_3557_cov_0.410931	3557	No	8	4	AAI-based (medium-confidence)	0	0.905701	99.8032	3550	0.3826
NODE_29069_length_926_cov_0.058041	926	No	5	1	AAI-based (medium-confidence)	0	0.948755	100	926	0.3763
NODE_29125_length_924_cov_0.162424	924	No	2	1	AAI-based (high-confidence)	0	0.938689	100	924	0.2993
NODE_29318_length_920_cov_0.243605	920	No	2	1	AAI-based (high-confidence)	0	0.981725	100	920	0.4284
NODE_29588_length_915_cov_0.064951	915	No	3	3	AAI-based (high-confidence)	0	0.993472	100	915	0.3922
NODE_29642_length_914_cov_0.051534	914	No	2	2	AAI-based (high-confidence)	0	0.998337	100	914	0.4634
NODE_29858_length_909_cov_0.177778	909	No	2	1	AAI-based (high-confidence)	0	0.9	100	909	0.2899
NODE_3011_length_3484_cov_0.280945	3484	No	8	2	AAI-based (high-confidence)	0	0.961113	99.9713	3483	0.4003
NODE_3014_length_3481_cov_0.657599	3481	No	7	1	AAI-based (medium-confidence)	0	0.942532	100	3481	0.4318
NODE_30502_length_896_cov_0.076537	896	No	3	1	AAI-based (high-confidence)	0	0.915314	100	896	0.3229
NODE_30561_length_895_cov_0.061558	895	No	2	2	AAI-based (medium-confidence)	0	0.967421	100	895	0.3847
NODE_30660_length_893_cov_0.045340	893	No	3	1	AAI-based (medium-confidence)	0	0.897579	98.6562	881	0.4878
NODE_30700_length_892_cov_0.073140	892	No	3	1	AAI-based (high-confidence)	0	0.99623	100	892	0.296
NODE_30709_length_892_cov_0.047919	892	No	3	1	AAI-based (high-confidence)	0	0.92662	100	892	0.3879
NODE_30797_length_890_cov_0.055626	890	No	3	1	AAI-based (high-confidence)	0	0.950513	100	890	0.3879
NODE_30875_length_888_cov_0.077313	888	No	1	1	AAI-based (high-confidence)	0	0.954007	100	888	0.6053
NODE_31377_length_878_cov_0.119384	878	No	2	2	AAI-based (medium-confidence)	0	0.926346	100	878	0.3672
NODE_31519_length_875_cov_0.106959	875	No	2	1	AAI-based (medium-confidence)	0	0.991512	100	875	0.3479
NODE_31652_length_873_cov_0.038760	873	No	2	1	AAI-based (high-confidence)	0	0.9912	100	873	0.3807
NODE_32028_length_865_cov_0.062663	865	No	2	1	AAI-based (high-confidence)	0	0.95787	100	865	0.3442
NODE_32192_length_862_cov_0.060288	862	No	2	1	AAI-based (high-confidence)	0	0.997874	100	862	0.4565
NODE_32314_length_859_cov_0.147368	859	No	2	1	AAI-based (medium-confidence)	0	0.976238	100	859	0.3017
NODE_32513_length_856_cov_0.072655	856	No	2	1	AAI-based (high-confidence)	0	0.950165	100	856	0.3743
NODE_32519_length_856_cov_0.064729	856	No	2	1	AAI-based (medium-confidence)	0	0.914921	100	856	0.3949
NODE_3265_length_3337_cov_0.144225	3337	No	5	3	AAI-based (high-confidence)	0	0.977578	100	3337	0.3394
NODE_3283_length_3325_cov_0.132982	3325	No	6	1	AAI-based (high-confidence)	0	0.906591	100	3325	0.3523
NODE_32928_length_848_cov_0.140187	848	No	3	1	AAI-based (medium-confidence)	0	0.998185	100	848	0.2788
NODE_32950_length_848_cov_0.068091	848	No	2	1	AAI-based (medium-confidence)	0	0.965303	100	848	0.4208
NODE_33186_length_844_cov_0.017450	844	No	1	1	AAI-based (high-confidence)	0	0.966174	100	844	0.3579
NODE_33852_length_833_cov_0.032698	833	No	3	2	AAI-based (high-confidence)	0	0.996653	100	833	0.4198
NODE_34235_length_826_cov_0.101788	826	No	3	1	AAI-based (high-confidence)	0	0.951082	100	826	0.4569
NODE_3455_length_3237_cov_0.478011	3237	No	4	1	AAI-based (high-confidence)	0	0.999175	100	3237	0.3788
NODE_3476_length_3227_cov_0.249680	3227	No	8	2	AAI-based (high-confidence)	0	0.999567	100	3227	0.3467
NODE_34812_length_816_cov_0.276151	816	No	3	1	AAI-based (medium-confidence)	0	0.999567	100	816	0.2919
NODE_35032_length_812_cov_0.246844	812	No	3	1	AAI-based (high-confidence)	0	0.989257	100	812	0.2984
NODE_35081_length_812_cov_0.057504	812	No	2	1	AAI-based (medium-confidence)	0	0.995557	100	812	0.4144
NODE_35161_length_811_cov_0.043539	811	No	1	1	AAI-based (high-confidence)	0	0.932623	100	811	0.5268
NODE_35181_length_810_cov_0.125176	810	No	2	1	AAI-based (high-confidence)	0	0.987087	100	810	0.4789
NODE_3525_length_3203_cov_0.132410	3203	No	3	3	AAI-based (high-confidence)	0	0.998913	100	3203	0.3257
NODE_35256_length_809_cov_0.084507	809	No	3	2	AAI-based (medium-confidence)	0	0.990924	100	809	0.3968
NODE_35257_length_809_cov_0.084507	809	No	2	1	AAI-based (medium-confidence)	0	0.913023	100	809	0.3711
NODE_3531_length_3200_cov_0.479845	3200	No	3	1	AAI-based (high-confidence)	0	0.955437	99.875	3196	0.3865
NODE_35485_length_806_cov_0.028289	806	No	2	1	AAI-based (high-confidence)	0	0.948025	100	806	0.3722
NODE_35543_length_804_cov_0.310638	804	No	2	1	AAI-based (high-confidence)	0	0.960689	100	804	0.3379
NODE_35762_length_801_cov_0.075499	801	No	3	1	AAI-based (medium-confidence)	0	0.897561	100	801	0.4345
NODE_36_length_33557_cov_0.486580	33557	No	46	11	AAI-based (medium-confidence)	0	0.897561	99.9672	33546	0.4055
NODE_36005_length_797_cov_0.143266	797	No	2	1	AAI-based (medium-confidence)	0	0.997499	100	797	0.3986
NODE_36126_length_795_cov_0.247126	795	No	2	1	AAI-based (medium-confidence)	0	0.957126	100	795	0.3651
NODE_36243_length_794_cov_0.073381	794	No	1	1	AAI-based (medium-confidence)	0	0.935399	100	794	0.394
NODE_36262_length_794_cov_0.014388	794	No	2	1	AAI-based (medium-confidence)	0	0.919341	100	794	0.4197
NODE_36652_length_788_cov_0.075472	788	No	2	1	AAI-based (high-confidence)	0	0.982559	100	788	0.3374
NODE_36820_length_785_cov_0.139942	785	No	2	2	AAI-based (medium-confidence)	0	0.953941	100	785	0.3726
NODE_36959_length_783_cov_0.122807	783	No	2	2	AAI-based (medium-confidence)	0	0.936997	100	783	0.3594
NODE_37331_length_777_cov_0.345133	777	No	2	1	AAI-based (medium-confidence)	0	0.986436	100	777	0.3308
NODE_37689_length_772_cov_0.086181	772	No	2	2	AAI-based (medium-confidence)	0	0.991091	100	772	0.3512
NODE_37752_length_771_cov_0.110119	771	No	2	1	AAI-based (high-confidence)	0	0.925081	100	771	0.3415
NODE_37761_length_771_cov_0.096726	771	No	3	2	AAI-based (high-confidence)	0	0.990821	100	771	0.4044
NODE_37928_length_769_cov_0.098507	769	No	1	1	AAI-based (high-confidence)	0	0.974541	100	769	0.3249
NODE_37936_length_769_cov_0.086567	769	No	3	2	AAI-based (medium-confidence)	0	0.948223	100	769	0.3516
NODE_37971_length_769_cov_0.014925	769	No	1	1	AAI-based (high-confidence)	0	0.954039	100	769	0.3436
NODE_38204_length_765_cov_0.136637	765	No	2	1	AAI-based (medium-confidence)	0	0.905614	100	765	0.3157
NODE_38205_length_765_cov_0.129129	765	No	1	1	AAI-based (medium-confidence)	0	0.941451	100	765	0.4381
NODE_3898_length_3045_cov_0.668024	3045	No	8	2	AAI-based (high-confidence)	0	0.939739	100	3045	0.2925
NODE_39284_length_751_cov_0.030675	751	No	1	1	AAI-based (high-confidence)	0	0.972948	100	751	0.3741
NODE_39341_length_750_cov_0.050691	750	No	3	2	AAI-based (high-confidence)	0	0.970885	100	750	0.397
NODE_39456_length_748_cov_0.093991	748	No	3	1	AAI-based (medium-confidence)	0	0.912634	100	748	0.3549
NODE_39461_length_748_cov_0.089368	748	No	2	1	AAI-based (high-confidence)	0	0.899461	99.4652	744	0.454
NODE_39481_length_748_cov_0.060092	748	No	3	1	AAI-based (high-confidence)	0	0.943203	100	748	0.4132
NODE_3949_length_3023_cov_0.163133	3023	No	2	1	AAI-based (medium-confidence)	0	0.917183	100	3023	0.3193
NODE_39567_length_747_cov_0.032407	747	No	1	1	AAI-based (high-confidence)	0	0.994452	100	747	0.4046
NODE_397_length_9334_cov_0.498322	9334	No	18	3	AAI-based (high-confidence)	0	0.899299	100	9334	0.3179
NODE_3992_length_3008_cov_0.593331	3008	No	5	2	AAI-based (medium-confidence)	0	0.964443	100	3008	0.4158
NODE_39940_length_742_cov_0.068429	742	No	1	1	AAI-based (medium-confidence)	0	0.90287	100	742	0.3312
NODE_4006_length_3003_cov_0.197658	3003	No	5	1	AAI-based (high-confidence)	0	0.966036	100	3003	0.4241
NODE_40115_length_740_cov_0.076443	740	No	2	1	AAI-based (high-confidence)	0	0.932721	100	740	0.2576
NODE_40312_length_738_cov_0.012520	738	No	2	1	AAI-based (high-confidence)	0	0.943199	100	738	0.3865
NODE_40749_length_732_cov_0.082148	732	No	2	1	AAI-based (medium-confidence)	0	0.902588	100	732	0.3761
NODE_40866_length_731_cov_0.026899	731	No	2	1	AAI-based (medium-confidence)	0	0.978335	100	731	0.3808
NODE_4087_length_2974_cov_0.131130	2974	No	4	1	AAI-based (medium-confidence)	0	0.918397	100	2974	0.4207
NODE_41007_length_729_cov_0.058730	729	No	1	1	AAI-based (medium-confidence)	0	0.948905	100	729	0.4128
NODE_4103_length_2970_cov_0.135493	2970	No	3	1	AAI-based (high-confidence)	0	0.992475	100	2970	0.3612
NODE_41139_length_727_cov_0.097134	727	No	2	1	AAI-based (high-confidence)	0	0.923584	100	727	0.4621
NODE_41392_length_724_cov_0.099200	724	No	2	1	AAI-based (medium-confidence)	0	0.990658	100	724	0.3881
NODE_41435_length_724_cov_0.051200	724	No	1	1	AAI-based (medium-confidence)	0	0.940225	100	724	0.4143
NODE_41611_length_722_cov_0.067416	722	No	2	2	AAI-based (medium-confidence)	0	0.962674	100	722	0.3297
NODE_41678_length_721_cov_0.064309	721	No	1	1	AAI-based (high-confidence)	0	0.89909	100	721	0.3362
NODE_41759_length_720_cov_0.069243	720	No	2	1	AAI-based (high-confidence)	0	0.930091	100	720	0.4692
NODE_42192_length_714_cov_0.133333	714	No	1	1	AAI-based (medium-confidence)	0	0.961631	100	714	0.4388
NODE_42201_length_714_cov_0.115447	714	No	2	1	AAI-based (high-confidence)	0	0.931881	99.7199	712	0.2361
NODE_42607_length_710_cov_0.062193	710	No	2	1	AAI-based (high-confidence)	0	0.913968	100	710	0.3049
NODE_42737_length_708_cov_0.144499	708	No	2	1	AAI-based (medium-confidence)	0	0.954244	100	708	0.4995
NODE_42954_length_706_cov_0.049423	706	No	2	1	AAI-based (medium-confidence)	0	0.947876	100	706	0.3785
NODE_43212_length_703_cov_0.079470	703	No	1	1	AAI-based (medium-confidence)	0	0.992973	100	703	0.435
NODE_43504_length_700_cov_0.056572	700	No	2	1	AAI-based (medium-confidence)	0	0.933237	100	700	0.4468
NODE_43554_length_699_cov_0.095000	699	No	2	1	AAI-based (high-confidence)	0	0.909554	100	699	0.3823
NODE_43775_length_697_cov_0.045151	697	No	1	1	AAI-based (high-confidence)	0	0.9	100	697	0.3893
NODE_43832_length_696_cov_0.065327	696	No	2	1	AAI-based (medium-confidence)	0	0.980517	100	696	0.3452
NODE_4401_length_2865_cov_0.104845	2865	No	2	1	AAI-based (medium-confidence)	0	0.907172	100	2865	0.4854
NODE_44125_length_693_cov_0.050505	693	No	1	1	AAI-based (medium-confidence)	0	0.896456	100	693	0.2756
NODE_44324_length_690_cov_0.142132	690	No	1	1	AAI-based (high-confidence)	0	0.992803	100	690	0.4194
NODE_44420_length_689_cov_0.128814	689	No	2	1	AAI-based (high-confidence)	0	0.994711	100	689	0.4541
NODE_44437_length_689_cov_0.094915	689	No	2	1	AAI-based (medium-confidence)	0	0.900701	100	689	0.2723
NODE_44552_length_688_cov_0.067912	688	No	1	1	AAI-based (high-confidence)	0	0.960751	100	688	0.3429
NODE_44553_length_688_cov_0.067912	688	No	2	2	AAI-based (medium-confidence)	0	0.99286	100	688	0.3647
NODE_44658_length_687_cov_0.062925	687	No	1	1	AAI-based (high-confidence)	0	0.916216	100	687	0.4479
NODE_4528_length_2822_cov_0.433346	2822	No	2	1	AAI-based (medium-confidence)	0	0.907431	99.8583	2818	0.2967
NODE_45415_length_679_cov_0.055172	679	No	1	1	AAI-based (high-confidence)	0	0.907974	100	679	0.3512
NODE_45595_length_677_cov_0.067474	677	No	3	2	AAI-based (high-confidence)	0	0.95141	100	677	0.4284
NODE_4641_length_2779_cov_0.221642	2779	No	5	3	AAI-based (high-confidence)	0	0.965718	99.8201	2774	0.3646
NODE_46417_length_668_cov_0.070299	668	No	2	1	AAI-based (medium-confidence)	0	0.997007	100	668	0.3995
NODE_46715_length_665_cov_0.053004	665	No	1	1	AAI-based (medium-confidence)	0	0.982267	100	665	0.4671
NODE_4678_length_2768_cov_0.642188	2768	No	3	1	AAI-based (high-confidence)	0	0.958357	100	2768	0.3091
NODE_46839_length_663_cov_0.225177	663	No	3	1	AAI-based (medium-confidence)	0	0.908235	100	663	0.3145
NODE_46993_length_662_cov_0.085258	662	No	1	1	AAI-based (medium-confidence)	0	0.969536	100	662	0.4052
NODE_4725_length_2754_cov_0.105838	2754	No	5	3	AAI-based (high-confidence)	0	0.959866	100	2754	0.4452
NODE_47636_length_656_cov_0.078995	656	No	2	1	AAI-based (medium-confidence)	0	0.900673	100	656	0.4395
NODE_47766_length_655_cov_0.046763	655	No	1	1	AAI-based (medium-confidence)	0	0.947513	100	655	0.5635
NODE_47790_length_654_cov_0.230631	654	No	1	1	AAI-based (medium-confidence)	0	0.91939	100	654	0.4528
NODE_47795_length_654_cov_0.140541	654	No	1	1	AAI-based (medium-confidence)	0	0.977723	100	654	0.3106
NODE_47818_length_654_cov_0.100901	654	No	1	1	AAI-based (medium-confidence)	0	0.9941	100	654	0.4415
NODE_4792_length_2733_cov_0.153379	2733	No	5	2	AAI-based (high-confidence)	0	0.953285	100	2733	0.4888
NODE_4814_length_2726_cov_0.752950	2726	No	2	1	AAI-based (medium-confidence)	0	0.94758	100	2726	0.2865
NODE_48165_length_651_cov_0.070652	651	No	2	1	AAI-based (medium-confidence)	0	0.911888	100	651	0.2813
NODE_4828_length_2721_cov_0.622044	2721	No	6	1	AAI-based (medium-confidence)	0	0.979929	100	2721	0.3326
NODE_48333_length_650_cov_0.018149	650	No	2	1	AAI-based (high-confidence)	0	0.927621	99.3846	646	0.3334
NODE_48761_length_646_cov_0.062157	646	No	2	1	AAI-based (medium-confidence)	0	0.948462	100	646	0.3451
NODE_4931_length_2692_cov_0.097956	2692	No	2	2	AAI-based (high-confidence)	0	0.948462	100	2692	0.4716
NODE_5015_length_2665_cov_0.339439	2665	No	7	1	AAI-based (medium-confidence)	0	0.933519	99.5497	2653	0.378
NODE_5022_length_2662_cov_1.005853	2662	No	3	3	AAI-based (high-confidence)	0	0.914106	100	2662	0.3677
NODE_50310_length_632_cov_0.105066	632	No	1	1	AAI-based (high-confidence)	0	0.998261	100	632	0.3264
NODE_50469_length_631_cov_0.052632	631	No	2	1	AAI-based (medium-confidence)	0	0.981779	100	631	0.4693
NODE_50967_length_626_cov_0.115750	626	No	2	1	AAI-based (medium-confidence)	0	0.983426	100	626	0.3709
NODE_51002_length_626_cov_0.077799	626	No	2	1	AAI-based (high-confidence)	0	0.945396	100	626	0.3271
NODE_5139_length_2631_cov_0.127567	2631	No	5	3	AAI-based (medium-confidence)	0	0.973703	100	2631	0.3644
NODE_51669_length_621_cov_0.049808	621	No	1	1	AAI-based (high-confidence)	0	0.9	100	621	0.3189
NODE_5167_length_2624_cov_0.205149	2624	No	2	1	AAI-based (medium-confidence)	0	0.906646	99.9619	2623	0.2972
NODE_51834_length_619_cov_0.119231	619	No	2	1	AAI-based (medium-confidence)	0	0.933588	100	619	0.3845
NODE_5252_length_2603_cov_0.146166	2603	No	4	3	AAI-based (high-confidence)	0	0.922794	100	2603	0.321
NODE_52753_length_611_cov_0.179688	611	No	1	1	AAI-based (medium-confidence)	0	0.930914	100	611	0.4767
NODE_53336_length_607_cov_0.037402	607	No	2	2	AAI-based (high-confidence)	0	0.984261	100	607	0.3919
NODE_5345_length_2574_cov_0.228283	2574	No	5	1	AAI-based (high-confidence)	0	0.942233	100	2574	0.425
NODE_53549_length_605_cov_0.067194	605	No	2	2	AAI-based (medium-confidence)	0	0.973136	100	605	0.501
NODE_53867_length_602_cov_0.149105	602	No	2	1	AAI-based (medium-confidence)	0	0.992345	100	602	0.3548
NODE_53967_length_602_cov_0.043738	602	No	2	1	AAI-based (high-confidence)	0	0.928139	100	602	0.4907
NODE_54081_length_601_cov_0.055777	601	No	1	1	AAI-based (medium-confidence)	0	0.97654	100	601	0.5278
NODE_54242_length_599_cov_0.456000	599	No	2	1	AAI-based (high-confidence)	0	0.90183	98.9983	593	0.3877
NODE_54290_length_599_cov_0.088000	599	No	3	1	AAI-based (high-confidence)	0	0.984496	100	599	0.4802
NODE_54584_length_597_cov_0.056225	597	No	2	1	AAI-based (high-confidence)	0	0.918854	100	597	0.3249
NODE_54877_length_594_cov_0.115152	594	No	2	1	AAI-based (medium-confidence)	0	0.928393	100	594	0.5116
NODE_5539_length_2526_cov_0.565719	2526	No	4	1	AAI-based (high-confidence)	0	0.922001	100	2526	0.3353
NODE_55474_length_590_cov_0.065173	590	No	1	1	AAI-based (high-confidence)	0	1	100	590	0.3806
NODE_55658_length_588_cov_0.179959	588	No	1	1	AAI-based (medium-confidence)	0	0.935106	100	588	0.3476
NODE_55941_length_586_cov_0.108830	586	No	1	1	AAI-based (medium-confidence)	0	0.904643	100	586	0.3952
NODE_55972_length_586_cov_0.080082	586	No	1	1	AAI-based (high-confidence)	0	0.932947	100	586	0.342
NODE_560_length_7871_cov_0.182321	7871	No	8	3	AAI-based (high-confidence)	0	0.965849	100	7871	0.3214
NODE_56149_length_585_cov_0.067901	585	No	2	1	AAI-based (medium-confidence)	0	0.944827	100	585	0.4187
NODE_56702_length_581_cov_0.066390	581	No	2	1	AAI-based (medium-confidence)	0	0.933583	100	581	0.4448
NODE_56792_length_580_cov_0.126819	580	No	2	1	AAI-based (high-confidence)	0	0.998453	100	580	0.36
NODE_56868_length_580_cov_0.058212	580	No	2	2	AAI-based (high-confidence)	0	0.987034	100	580	0.4076
NODE_57004_length_579_cov_0.056250	579	No	2	1	AAI-based (medium-confidence)	0	0.913696	100	579	0.3534
NODE_57214_length_577_cov_0.177824	577	No	2	1	AAI-based (high-confidence)	0	0.954049	100	577	0.4355
NODE_57258_length_577_cov_0.092050	577	No	2	1	AAI-based (medium-confidence)	0	0.992625	100	577	0.4015
NODE_57546_length_575_cov_0.088235	575	No	3	1	AAI-based (medium-confidence)	0	0.987515	100	575	0.3681
NODE_57658_length_574_cov_0.191579	574	No	2	1	AAI-based (medium-confidence)	0	0.953788	100	574	0.4064
NODE_57820_length_573_cov_0.191983	573	No	2	2	AAI-based (high-confidence)	0	0.9	100	573	0.3424
NODE_58312_length_570_cov_0.061571	570	No	1	1	AAI-based (medium-confidence)	0	0.944604	100	570	0.4997
NODE_58420_length_569_cov_0.093617	569	No	3	1	AAI-based (medium-confidence)	0	0.9904	100	569	0.4332
NODE_58639_length_568_cov_0.044776	568	No	1	1	AAI-based (medium-confidence)	0	0.96878	100	568	0.4606
NODE_58779_length_567_cov_0.034188	567	No	1	1	AAI-based (high-confidence)	0	0.89834	100	567	0.4084
NODE_58790_length_567_cov_0.010684	567	No	1	1	AAI-based (medium-confidence)	0	0.91526	97.0018	550	0.421
NODE_58865_length_566_cov_0.072805	566	No	2	1	AAI-based (high-confidence)	0	0.922108	100	566	0.3711
NODE_59278_length_563_cov_0.109914	563	No	1	1	AAI-based (high-confidence)	0	0.997436	100	563	0.3938
NODE_59351_length_563_cov_0.034483	563	No	1	1	AAI-based (high-confidence)	0	0.959761	100	563	0.4863
NODE_59393_length_562_cov_0.112311	562	No	2	1	AAI-based (high-confidence)	0	0.924619	100	562	0.4556
NODE_59414_length_562_cov_0.090713	562	No	1	1	AAI-based (medium-confidence)	0	0.987202	100	562	0.3437
NODE_59416_length_562_cov_0.090713	562	No	2	1	AAI-based (medium-confidence)	0	0.995223	100	562	0.3909
NODE_6006_length_2424_cov_0.992688	2424	No	5	1	AAI-based (high-confidence)	0	0.969349	100	2424	0.4239
NODE_60072_length_558_cov_0.065359	558	No	3	1	AAI-based (medium-confidence)	0	0.955283	100	558	0.312
NODE_60614_length_555_cov_0.039474	555	No	2	1	AAI-based (medium-confidence)	0	0.944353	100	555	0.3108
NODE_61305_length_550_cov_0.115299	550	No	1	1	AAI-based (medium-confidence)	0	0.996816	100	550	0.4772
NODE_61324_length_550_cov_0.097561	550	No	2	1	AAI-based (medium-confidence)	0	0.996959	100	550	0.3615
NODE_61338_length_550_cov_0.088692	550	No	1	1	AAI-based (medium-confidence)	0	0.908653	100	550	0.3871
NODE_61394_length_550_cov_0.053215	550	No	1	1	AAI-based (high-confidence)	0	0.897215	100	550	0.4616
NODE_61812_length_547_cov_0.078125	547	No	2	1	AAI-based (medium-confidence)	0	0.995389	100	547	0.4099
NODE_61930_length_546_cov_0.100671	546	No	1	1	AAI-based (medium-confidence)	0	0.934465	100	546	0.3229
NODE_62101_length_545_cov_0.076233	545	No	2	2	AAI-based (medium-confidence)	0	0.983618	100	545	0.3353
NODE_62151_length_545_cov_0.038117	545	No	2	1	AAI-based (medium-confidence)	0	0.944846	100	545	0.3423
NODE_62320_length_543_cov_0.310811	543	No	1	1	AAI-based (medium-confidence)	0	0.908204	100	543	0.3119
NODE_62848_length_540_cov_0.090703	540	No	2	1	AAI-based (medium-confidence)	0	0.958541	100	540	0.3172
NODE_6364_length_2349_cov_0.205333	2349	No	5	2	AAI-based (medium-confidence)	0	0.908329	99.9149	2347	0.2815
NODE_63700_length_535_cov_0.068807	535	No	1	1	AAI-based (medium-confidence)	0	0.950584	100	535	0.4409
NODE_63783_length_534_cov_0.197701	534	No	2	2	AAI-based (high-confidence)	0	0.9	100	534	0.3661
NODE_64790_length_529_cov_0.027907	529	No	2	1	AAI-based (high-confidence)	0	0.923283	100	529	0.3185
NODE_65016_length_527_cov_0.128505	527	No	2	1	AAI-based (medium-confidence)	0	0.95126	100	527	0.3713
NODE_65704_length_523_cov_0.127358	523	No	2	1	AAI-based (high-confidence)	0	0.937942	100	523	0.3501
NODE_65780_length_523_cov_0.063679	523	No	1	1	AAI-based (high-confidence)	0	0.955321	100	523	0.4249
NODE_6592_length_2298_cov_0.137790	2298	No	5	2	AAI-based (medium-confidence)	0	0.943061	99.2167	2280	0.3535
NODE_66237_length_520_cov_0.104513	520	No	2	1	AAI-based (high-confidence)	0	0.983986	100	520	0.395
NODE_66286_length_520_cov_0.071259	520	No	1	1	AAI-based (high-confidence)	0	0.896254	100	520	0.5262
NODE_66959_length_516_cov_0.105516	516	No	2	1	AAI-based (medium-confidence)	0	0.92674	100	516	0.3384
NODE_67019_length_516_cov_0.067146	516	No	1	1	AAI-based (medium-confidence)	0	0.942066	100	516	0.3647
NODE_67101_length_515_cov_0.331731	515	No	1	1	AAI-based (medium-confidence)	0	0.936538	100	515	0.4393
NODE_67358_length_514_cov_0.057831	514	No	1	1	AAI-based (medium-confidence)	0	0.999287	100	514	0.4804
NODE_67706_length_512_cov_0.067797	512	No	1	1	AAI-based (high-confidence)	0	0.998718	100	512	0.3673
NODE_67814_length_511_cov_0.266990	511	No	2	1	AAI-based (medium-confidence)	0	0.935712	100	511	0.2707
NODE_67886_length_511_cov_0.087379	511	No	1	1	AAI-based (high-confidence)	0	0.998147	100	511	0.401
NODE_68576_length_508_cov_0.022005	508	No	2	1	AAI-based (medium-confidence)	0	0.89573	100	508	0.4031
NODE_68948_length_506_cov_0.051597	506	No	1	1	AAI-based (medium-confidence)	0	0.987234	100	506	0.463
NODE_6930_length_2235_cov_0.148876	2235	No	1	1	AAI-based (medium-confidence)	0	0.991271	100	2235	0.2982
NODE_69778_length_502_cov_0.029777	502	No	2	2	AAI-based (high-confidence)	0	0.925415	97.6096	490	0.3876
NODE_70213_length_500_cov_0.024938	500	No	2	1	AAI-based (medium-confidence)	0	0.96875	100	500	0.2649
NODE_7024_length_2215_cov_0.121928	2215	No	4	1	AAI-based (medium-confidence)	0	0.964436	100	2215	0.3157
NODE_7129_length_2195_cov_0.356393	2195	No	8	2	AAI-based (high-confidence)	0	0.923793	100	2195	0.2787
NODE_7418_length_2145_cov_0.085533	2145	No	4	2	AAI-based (high-confidence)	0	0.967253	100	2145	0.4015
NODE_7430_length_2143_cov_0.169276	2143	No	3	1	AAI-based (medium-confidence)	0	0.944179	99.9533	2142	0.3665
NODE_7638_length_2107_cov_0.088645	2107	No	5	1	AAI-based (high-confidence)	0	0.957874	100	2107	0.3207
NODE_7664_length_2102_cov_0.462806	2102	No	3	2	AAI-based (high-confidence)	0	0.938495	100	2102	0.4071
NODE_7732_length_2094_cov_0.532331	2094	No	6	1	AAI-based (high-confidence)	0	0.91133	100	2094	0.338
NODE_7873_length_2076_cov_0.155286	2076	No	2	2	AAI-based (medium-confidence)	0	0.920519	99.7592	2071	0.3561
NODE_8026_length_2054_cov_0.430179	2054	No	6	1	AAI-based (high-confidence)	0	0.955724	99.7079	2048	0.3226
NODE_8159_length_2036_cov_0.159525	2036	No	1	1	AAI-based (high-confidence)	0	0.965953	100	2036	0.3897
NODE_8194_length_2031_cov_0.115424	2031	No	4	2	AAI-based (medium-confidence)	0	0.934508	100	2031	0.3837
NODE_8217_length_2028_cov_0.442716	2028	No	4	2	AAI-based (high-confidence)	0	0.906874	100	2028	0.3034
NODE_8786_length_1956_cov_0.153473	1956	No	4	2	AAI-based (medium-confidence)	0	0.951774	100	1956	0.3224
NODE_914_length_6260_cov_1.002272	6260	No	8	3	AAI-based (medium-confidence)	0	0.971932	100	6260	0.3398
NODE_9151_length_1909_cov_0.090055	1909	No	3	1	AAI-based (high-confidence)	0	0.984406	100	1909	0.4876
NODE_9487_length_1869_cov_1.058192	1869	No	3	1	AAI-based (high-confidence)	0	0.978755	100	1869	0.3602
NODE_9525_length_1865_cov_0.499434	1865	No	5	2	AAI-based (medium-confidence)	0	0.95203	100	1865	0.3106
NODE_9907_length_1822_cov_0.105630	1822	No	4	1	AAI-based (medium-confidence)	0	0.967189	100	1822	0.3131
NODE_9908_length_1822_cov_0.091701	1822	No	3	1	AAI-based (high-confidence)	0	0.929515	100	1822	0.4127
NODE_10062_length_1621_cov_0.107096	1621	No	5	1	AAI-based (medium-confidence)	0	0.991783	100	1621	0.3035
NODE_10298_length_1599_cov_0.468667	1599	No	5	1	AAI-based (medium-confidence)	0	0.950322	100	1599	0.3206
NODE_10386_length_1593_cov_0.062249	1593	No	4	2	AAI-based (high-confidence)	0	0.955256	100	1593	0.506
NODE_10631_length_1572_cov_0.092329	1572	No	4	1	AAI-based (high-confidence)	0	0.950709	100	1572	0.3459
NODE_10655_length_1570_cov_0.186268	1570	No	4	2	AAI-based (high-confidence)	0	0.953995	100	1570	0.4517
NODE_10851_length_1553_cov_0.108666	1553	No	3	3	AAI-based (medium-confidence)	0	0.998104	100	1553	0.3885
NODE_10921_length_1548_cov_0.109731	1548	No	2	1	AAI-based (medium-confidence)	0	0.973116	100	1548	0.3297
NODE_11275_length_1522_cov_0.111736	1522	No	2	2	AAI-based (medium-confidence)	0	0.943669	100	1522	0.6108
NODE_1155_length_5008_cov_0.117539	5008	No	9	3	AAI-based (high-confidence)	0	0.973899	100	5008	0.3931
NODE_11564_length_1501_cov_0.084165	1501	No	2	1	AAI-based (medium-confidence)	0	0.921494	100	1501	0.3622
NODE_1171_length_4969_cov_1.237372	4969	No	11	4	AAI-based (medium-confidence)	0	0.985437	100	4969	0.4101
NODE_11798_length_1484_cov_0.747292	1484	No	4	1	AAI-based (medium-confidence)	0	0.958298	100	1484	0.4154
NODE_1183_length_4952_cov_0.282506	4952	No	5	2	AAI-based (medium-confidence)	0	0.91058	100	4952	0.3106
NODE_11868_length_1480_cov_0.076032	1480	No	2	2	AAI-based (medium-confidence)	0	0.93291	100	1480	0.3856
NODE_11938_length_1475_cov_0.043605	1475	No	2	1	AAI-based (medium-confidence)	0	0.906635	100	1475	0.4353
NODE_12562_length_1434_cov_0.080150	1434	No	1	1	AAI-based (high-confidence)	0	0.939067	97.0711	1392	0.5097
NODE_12886_length_1413_cov_0.144597	1413	No	2	2	AAI-based (medium-confidence)	0	0.898904	100	1413	0.5025
NODE_13294_length_1389_cov_0.124031	1389	No	2	2	AAI-based (medium-confidence)	0	0.99025	100	1389	0.4101
NODE_13769_length_1361_cov_0.232171	1361	No	2	2	AAI-based (high-confidence)	0	0.950514	98.2366	1337	0.3277
NODE_13940_length_1352_cov_0.079808	1352	No	3	1	AAI-based (high-confidence)	0	0.917765	100	1352	0.3496
NODE_14356_length_1330_cov_0.082859	1330	No	2	1	AAI-based (medium-confidence)	0	0.948627	98.9474	1316	0.4303
NODE_14482_length_1322_cov_0.098937	1322	No	5	2	AAI-based (high-confidence)	0	0.997162	100	1322	0.281
NODE_1450_length_4443_cov_0.087477	4443	No	8	1	AAI-based (medium-confidence)	0	0.974194	100	4443	0.3023
NODE_14624_length_1315_cov_0.120066	1315	No	3	1	AAI-based (high-confidence)	0	0.991711	100	1315	0.3127
NODE_14755_length_1308_cov_0.190240	1308	No	3	1	AAI-based (medium-confidence)	0	0.994393	100	1308	0.4271
NODE_1484_length_4393_cov_0.333256	4393	No	5	3	AAI-based (high-confidence)	0	0.951502	100	4393	0.3156
NODE_14962_length_1297_cov_0.083472	1297	No	2	1	AAI-based (medium-confidence)	0	0.957398	100	1297	0.4244
NODE_15210_length_1285_cov_0.344013	1285	No	3	3	AAI-based (high-confidence)	0	0.925763	100	1285	0.4244
NODE_15256_length_1283_cov_0.128378	1283	No	5	1	AAI-based (medium-confidence)	0	0.935706	100	1283	0.4308
NODE_15270_length_1283_cov_0.079392	1283	No	3	1	AAI-based (high-confidence)	0	0.984708	100	1283	0.3392
NODE_15327_length_1280_cov_0.101609	1280	No	2	1	AAI-based (high-confidence)	0	0.993262	100	1280	0.4634
NODE_15432_length_1274_cov_0.387234	1274	No	5	2	AAI-based (high-confidence)	0	0.920192	99.3721	1266	0.2839
NODE_1572_length_4240_cov_0.148515	4240	No	3	2	AAI-based (medium-confidence)	0	0.953043	100	4240	0.3697
NODE_15733_length_1262_cov_0.075666	1262	No	3	1	AAI-based (high-confidence)	0	0.93414	100	1262	0.455
NODE_15772_length_1260_cov_0.187769	1260	No	3	1	AAI-based (medium-confidence)	0	0.946288	100	1260	0.3354
NODE_16135_length_1245_cov_0.078534	1245	No	2	2	AAI-based (high-confidence)	0	0.916803	100	1245	0.3203
NODE_1636_length_4150_cov_0.444335	4150	No	5	1	AAI-based (high-confidence)	0	0.928511	100	4150	0.3375
NODE_16601_length_1225_cov_0.089698	1225	No	1	1	AAI-based (medium-confidence)	0	0.941446	100	1225	0.3099
NODE_1682_length_4086_cov_0.135189	4086	No	5	1	AAI-based (high-confidence)	0	0.991804	100	4086	0.3219
NODE_17014_length_1206_cov_0.468835	1206	No	3	1	AAI-based (medium-confidence)	0	0.939049	100	1206	0.2871
NODE_17196_length_1199_cov_0.076364	1199	No	3	2	AAI-based (high-confidence)	0	0.961824	100	1199	0.4339
NODE_17375_length_1191_cov_0.252747	1191	No	3	2	AAI-based (high-confidence)	0	0.936562	100	1191	0.3164
NODE_17742_length_1177_cov_0.056586	1177	No	4	1	AAI-based (medium-confidence)	0	0.956788	100	1177	0.3268
NODE_1797_length_3958_cov_0.349832	3958	No	11	1	AAI-based (high-confidence)	0	0.963167	99.8989	3954	0.3545
NODE_18031_length_1165_cov_0.196998	1165	No	1	1	AAI-based (medium-confidence)	0	0.914964	100	1165	0.3037
NODE_1808_length_3945_cov_0.523921	3945	No	8	1	AAI-based (high-confidence)	0	0.957328	100	3945	0.4289
NODE_18304_length_1156_cov_0.109745	1156	No	3	1	AAI-based (high-confidence)	0	0.984195	100	1156	0.3009
NODE_18410_length_1152_cov_0.128205	1152	No	1	1	AAI-based (high-confidence)	0	0.90756	100	1152	0.4278
NODE_18446_length_1151_cov_0.104563	1151	No	3	1	AAI-based (medium-confidence)	0	0.931538	99.9131	1150	0.2774
NODE_1848_length_3894_cov_0.304084	3894	No	10	2	AAI-based (medium-confidence)	0	0.960977	100	3894	0.2974
NODE_18703_length_1142_cov_0.191755	1142	No	6	1	AAI-based (high-confidence)	0	0.90696	100	1142	0.2779
NODE_1879_length_3858_cov_0.128492	3858	No	5	2	AAI-based (high-confidence)	0	0.989285	100	3858	0.3122
NODE_18915_length_1135_cov_0.179537	1135	No	2	1	AAI-based (high-confidence)	0	0.927992	100	1135	0.3626
NODE_19351_length_1120_cov_0.498531	1120	No	2	1	AAI-based (high-confidence)	0	0.907746	100	1120	0.3797
NODE_19666_length_1109_cov_0.458416	1109	No	2	2	AAI-based (high-confidence)	0	0.932209	100	1109	0.3562
NODE_19931_length_1100_cov_0.282717	1100	No	1	1	AAI-based (high-confidence)	0	0.928085	100	1100	0.4853
NODE_20001_length_1098_cov_0.105105	1098	No	2	2	AAI-based (high-confidence)	0	0.928277	100	1098	0.3388
NODE_20338_length_1088_cov_0.039434	1088	No	2	2	AAI-based (medium-confidence)	0	0.948893	100	1088	0.3336
NODE_20367_length_1087_cov_0.084008	1087	No	3	1	AAI-based (high-confidence)	0	0.930675	100	1087	0.4194
NODE_2047_length_3699_cov_0.362778	3699	No	3	1	AAI-based (medium-confidence)	0	0.968417	100	3699	0.4605
NODE_20993_length_1067_cov_0.212810	1067	No	1	1	AAI-based (high-confidence)	0	0.944133	100	1067	0.3089
NODE_21194_length_1062_cov_0.059190	1062	No	1	1	AAI-based (medium-confidence)	0	0.898386	100	1062	0.3012
NODE_21380_length_1056_cov_0.115987	1056	No	1	1	AAI-based (high-confidence)	0	0.98373	100	1056	0.4993
NODE_2149_length_3601_cov_0.145631	3601	No	1	1	AAI-based (medium-confidence)	0	0.977679	100	3601	0.4862
NODE_21684_length_1047_cov_0.128692	1047	No	2	1	AAI-based (high-confidence)	0	0.992803	100	1047	0.3428
NODE_21758_length_1045_cov_0.249471	1045	No	2	1	AAI-based (high-confidence)	0	0.940199	98.9474	1034	0.3143
NODE_22052_length_1037_cov_0.108742	1037	No	2	1	AAI-based (high-confidence)	0	0.909983	100	1037	0.4296
NODE_22478_length_1026_cov_0.062567	1026	No	2	2	AAI-based (high-confidence)	0	0.957623	100	1026	0.4376
NODE_22550_length_1024_cov_0.092973	1024	No	2	1	AAI-based (high-confidence)	0	0.969693	100	1024	0.3243
NODE_2256_length_3509_cov_0.133431	3509	No	8	2	AAI-based (high-confidence)	0	0.981042	100	3509	0.3059
NODE_2278_length_3493_cov_0.331173	3493	No	2	1	AAI-based (high-confidence)	0	0.976009	100	3493	0.3358
NODE_22853_length_1016_cov_0.089422	1016	No	3	2	AAI-based (high-confidence)	0	0.988614	100	1016	0.3965
NODE_23139_length_1008_cov_0.138614	1008	No	3	1	AAI-based (high-confidence)	0	0.928289	98.9087	997	0.4018
NODE_23198_length_1007_cov_0.058370	1007	No	1	1	AAI-based (high-confidence)	0	0.964543	100	1007	0.4595
NODE_23539_length_998_cov_0.105673	998	No	3	1	AAI-based (medium-confidence)	0	0.993515	100	998	0.3669
NODE_23621_length_996_cov_0.290970	996	No	2	2	AAI-based (medium-confidence)	0	0.896122	100	996	0.3441
NODE_24019_length_988_cov_0.107987	988	No	2	1	AAI-based (medium-confidence)	0	0.993753	100	988	0.3987
NODE_24443_length_977_cov_0.152620	977	No	2	1	AAI-based (high-confidence)	0	0.974112	100	977	0.3803
NODE_24652_length_972_cov_0.132875	972	No	2	1	AAI-based (high-confidence)	0	0.989092	100	972	0.4064
NODE_24780_length_970_cov_0.060850	970	No	3	1	AAI-based (high-confidence)	0	0.941684	100	970	0.4174
NODE_25142_length_961_cov_0.118329	961	No	3	1	AAI-based (medium-confidence)	0	0.996138	100	961	0.318
NODE_2515_length_3329_cov_0.558204	3329	No	5	2	AAI-based (medium-confidence)	0	0.948647	99.8198	3323	0.3051
NODE_25484_length_953_cov_0.271663	953	No	2	2	AAI-based (high-confidence)	0	0.898655	100	953	0.347
NODE_25842_length_945_cov_0.082742	945	No	1	1	AAI-based (medium-confidence)	0	0.985321	99.3651	939	0.447
NODE_2596_length_3281_cov_0.155877	3281	No	4	1	AAI-based (high-confidence)	0	0.985321	100	3281	0.4106
NODE_26221_length_936_cov_0.158901	936	No	1	1	AAI-based (high-confidence)	0	0.91626	100	936	0.3344
NODE_26243_length_936_cov_0.096774	936	No	2	1	AAI-based (high-confidence)	0	0.933864	100	936	0.4684
NODE_26477_length_931_cov_0.240385	931	No	2	1	AAI-based (high-confidence)	0	0.963896	97.7444	910	0.326
NODE_26505_length_931_cov_0.070913	931	No	3	1	AAI-based (medium-confidence)	0	0.934922	100	931	0.3638
NODE_2685_length_3225_cov_0.158989	3225	No	5	3	AAI-based (medium-confidence)	0	0.916884	100	3225	0.3749
NODE_2792_length_3154_cov_0.178069	3154	No	4	1	AAI-based (high-confidence)	0	0.918996	99.8732	3150	0.347
NODE_28071_length_900_cov_0.083645	900	No	2	1	AAI-based (high-confidence)	0	0.966371	100	900	0.3626
NODE_28152_length_898_cov_0.173967	898	No	2	2	AAI-based (medium-confidence)	0	0.9	100	898	0.5332
NODE_28476_length_893_cov_0.057935	893	No	2	1	AAI-based (medium-confidence)	0	0.979889	100	893	0.3036
NODE_289_length_9704_cov_0.190109	9704	No	8	4	AAI-based (medium-confidence)	0	0.940009	100	9704	0.354
NODE_2913_length_3083_cov_0.488271	3083	No	5	1	AAI-based (high-confidence)	0	0.969405	99.7405	3075	0.3531
NODE_29322_length_876_cov_0.054054	876	No	2	1	AAI-based (medium-confidence)	0	0.923752	100	876	0.4065
NODE_29525_length_872_cov_0.082794	872	No	2	1	AAI-based (high-confidence)	0	0.978614	100	872	0.381
NODE_29686_length_869_cov_0.059740	869	No	2	1	AAI-based (medium-confidence)	0	0.947709	100	869	0.3941
NODE_29771_length_867_cov_0.108073	867	No	3	1	AAI-based (medium-confidence)	0	0.938645	97.4625	845	0.4186
NODE_29919_length_864_cov_0.371242	864	No	2	2	AAI-based (high-confidence)	0	0.952297	100	864	0.3484
NODE_3033_length_3017_cov_0.428376	3017	No	5	2	AAI-based (medium-confidence)	0	0.926821	100	3017	0.421
NODE_30340_length_856_cov_0.384412	856	No	1	1	AAI-based (high-confidence)	0	0.931291	100	856	0.3222
NODE_30604_length_852_cov_0.070385	852	No	2	2	AAI-based (high-confidence)	0	0.903078	100	852	0.3369
NODE_30868_length_847_cov_0.110963	847	No	3	1	AAI-based (high-confidence)	0	0.98496	100	847	0.3178
NODE_3127_length_2967_cov_0.160042	2967	No	7	1	AAI-based (medium-confidence)	0	0.945813	100	2967	0.5218
NODE_31547_length_836_cov_0.089552	836	No	1	1	AAI-based (medium-confidence)	0	0.981562	100	836	0.35
NODE_31662_length_834_cov_0.136054	834	No	2	1	AAI-based (high-confidence)	0	0.897269	100	834	0.3685
NODE_31720_length_833_cov_0.121253	833	No	1	1	AAI-based (medium-confidence)	0	0.948559	100	833	0.4789
NODE_31803_length_832_cov_0.085948	832	No	2	1	AAI-based (high-confidence)	0	0.909058	100	832	0.4372
NODE_31864_length_831_cov_0.071038	831	No	2	1	AAI-based (high-confidence)	0	0.964496	100	831	0.3813
NODE_3242_length_2909_cov_0.229181	2909	No	2	1	AAI-based (medium-confidence)	0	0.945989	100	2909	0.3161
NODE_3282_length_2893_cov_0.561203	2893	No	4	1	AAI-based (medium-confidence)	0	0.961462	100	2893	0.3581
NODE_32932_length_813_cov_0.138655	813	No	1	1	AAI-based (high-confidence)	0	0.995189	100	813	0.4414
NODE_33173_length_809_cov_0.154930	809	No	2	1	AAI-based (high-confidence)	0	0.896628	99.6292	806	0.3439
NODE_33357_length_807_cov_0.084746	807	No	2	2	AAI-based (high-confidence)	0	0.943679	100	807	0.455
NODE_33494_length_805_cov_0.067989	805	No	1	1	AAI-based (high-confidence)	0	0.965677	100	805	0.4295
NODE_3353_length_2863_cov_0.280753	2863	No	5	2	AAI-based (medium-confidence)	0	0.913774	100	2863	0.3207
NODE_3359_length_2862_cov_0.157076	2862	No	5	3	AAI-based (high-confidence)	0	0.904807	100	2862	0.4846
NODE_33662_length_802_cov_0.125178	802	No	3	2	AAI-based (medium-confidence)	0	0.9	100	802	0.3858
NODE_34143_length_795_cov_0.188218	795	No	1	1	AAI-based (medium-confidence)	0	0.911253	100	795	0.297
NODE_3547_length_2787_cov_0.187872	2787	No	4	1	AAI-based (high-confidence)	0	0.994903	100	2787	0.3396
NODE_36241_length_766_cov_0.020990	766	No	3	1	AAI-based (high-confidence)	0	0.90305	100	766	0.3759
NODE_36404_length_763_cov_0.146084	763	No	3	1	AAI-based (medium-confidence)	0	0.900065	100	763	0.3826
NODE_37014_length_755_cov_0.117378	755	No	4	1	AAI-based (high-confidence)	0	0.944654	98.8079	746	0.4052
NODE_372_length_8638_cov_0.208924	8638	No	2	1	AAI-based (medium-confidence)	0	0.942528	100	8638	0.3525
NODE_37428_length_750_cov_0.125960	750	No	2	2	AAI-based (medium-confidence)	0	0.998859	100	750	0.4179
NODE_375_length_8617_cov_0.235266	8617	No	5	1	AAI-based (medium-confidence)	0	0.952148	100	8617	0.3661
NODE_3755_length_2714_cov_0.513193	2714	No	3	1	AAI-based (medium-confidence)	0	0.946379	100	2714	0.2868
NODE_37791_length_746_cov_0.083462	746	No	1	1	AAI-based (medium-confidence)	0	0.927979	100	746	0.4182
NODE_37943_length_744_cov_0.080620	744	No	2	1	AAI-based (medium-confidence)	0	0.986731	100	744	0.3459
NODE_37954_length_744_cov_0.063566	744	No	3	1	AAI-based (medium-confidence)	0	0.946844	100	744	0.3322
NODE_3802_length_2702_cov_0.113331	2702	No	6	2	AAI-based (high-confidence)	0	0.918792	100	2702	0.3191
NODE_3845_length_2686_cov_0.115578	2686	No	4	1	AAI-based (high-confidence)	0	0.949885	100	2686	0.3294
NODE_389_length_8441_cov_0.195876	8441	No	4	1	AAI-based (medium-confidence)	0	0.962557	100	8441	0.3725
NODE_39047_length_731_cov_0.072785	731	No	2	1	AAI-based (high-confidence)	0	0.97373	100	731	0.446
NODE_39245_length_729_cov_0.038095	729	No	1	1	AAI-based (high-confidence)	0	0.928054	100	729	0.3672
NODE_3927_length_2662_cov_0.481077	2662	No	5	2	AAI-based (high-confidence)	0	0.960226	100	2662	0.2932
NODE_39735_length_723_cov_0.089744	723	No	2	1	AAI-based (medium-confidence)	0	0.901591	100	723	0.3583
NODE_39762_length_723_cov_0.060897	723	No	2	1	AAI-based (high-confidence)	0	0.958348	100	723	0.4943
NODE_39854_length_722_cov_0.044944	722	No	1	1	AAI-based (high-confidence)	0	0.966573	100	722	0.33
NODE_4001_length_2635_cov_0.131309	2635	No	7	3	AAI-based (medium-confidence)	0	0.963939	100	2635	0.4829
NODE_40040_length_719_cov_0.233871	719	No	1	1	AAI-based (high-confidence)	0	0.932325	100	719	0.3443
NODE_40257_length_717_cov_0.077670	717	No	3	1	AAI-based (medium-confidence)	0	0.92165	100	717	0.356
NODE_412_length_8241_cov_0.166053	8241	No	4	4	AAI-based (medium-confidence)	0	0.972874	100	8241	0.39
NODE_4160_length_2589_cov_0.095984	2589	No	5	1	AAI-based (medium-confidence)	0	0.971853	100	2589	0.4549
NODE_41773_length_700_cov_0.517471	700	No	1	1	AAI-based (high-confidence)	0	0.940868	100	700	0.3066
NODE_42119_length_697_cov_0.063545	697	No	2	1	AAI-based (medium-confidence)	0	0.897705	100	697	0.3755
NODE_4233_length_2565_cov_0.196675	2565	No	4	1	AAI-based (high-confidence)	0	0.959058	100	2565	0.4809
NODE_42524_length_693_cov_0.050505	693	No	1	1	AAI-based (high-confidence)	0	0.964768	100	693	0.472
NODE_42834_length_690_cov_0.040609	690	No	2	1	AAI-based (medium-confidence)	0	0.98578	100	690	0.4309
NODE_42942_length_688_cov_0.234295	688	No	3	1	AAI-based (high-confidence)	0	0.932025	100	688	0.3188
NODE_43115_length_687_cov_0.010204	687	No	2	1	AAI-based (medium-confidence)	0	0.914779	100	687	0.3491
NODE_4315_length_2540_cov_0.284719	2540	No	7	2	AAI-based (high-confidence)	0	0.929323	100	2540	0.3304
NODE_44789_length_670_cov_0.176883	670	No	2	1	AAI-based (high-confidence)	0	0.905701	100	670	0.2944
NODE_44859_length_670_cov_0.063047	670	No	1	1	AAI-based (high-confidence)	0	0.950281	100	670	0.4325
NODE_45183_length_666_cov_0.493827	666	No	2	1	AAI-based (medium-confidence)	0	0.94691	100	666	0.321
NODE_45261_length_666_cov_0.067019	666	No	1	1	AAI-based (high-confidence)	0	0.948755	100	666	0.4336
NODE_4541_length_2472_cov_0.176148	2472	No	5	3	AAI-based (medium-confidence)	0	0.938689	100	2472	0.3965
NODE_45918_length_660_cov_0.057041	660	No	2	2	AAI-based (medium-confidence)	0	0.981725	100	660	0.5253
NODE_466_length_7743_cov_0.182496	7743	No	11	1	AAI-based (high-confidence)	0	0.993472	100	7743	0.3364
NODE_46791_length_652_cov_0.090416	652	No	2	2	AAI-based (medium-confidence)	0	0.998337	100	652	0.3639
NODE_47599_length_645_cov_0.111722	645	No	2	1	AAI-based (high-confidence)	0	0.9	100	645	0.3657
NODE_4770_length_2410_cov_0.236694	2410	No	5	2	AAI-based (high-confidence)	0	0.961113	100	2410	0.3454
NODE_47782_length_644_cov_0.049541	644	No	1	1	AAI-based (high-confidence)	0	0.942532	100	644	0.4822
NODE_47814_length_643_cov_0.167279	643	No	1	1	AAI-based (high-confidence)	0	0.966136	100	643	0.4937
NODE_48058_length_641_cov_0.221402	641	No	2	1	AAI-based (medium-confidence)	0	0.989472	100	641	0.3849
NODE_48609_length_637_cov_0.059480	637	No	2	2	AAI-based (high-confidence)	0	0.923392	100	637	0.4272
NODE_48688_length_636_cov_0.074488	636	No	2	1	AAI-based (medium-confidence)	0	0.946419	100	636	0.3669
NODE_48802_length_635_cov_0.078358	635	No	1	1	AAI-based (medium-confidence)	0	0.909485	100	635	0.4668
NODE_49128_length_632_cov_0.191370	632	No	1	1	AAI-based (high-confidence)	0	0.915935	100	632	0.3702
NODE_49932_length_626_cov_0.165085	626	No	2	1	AAI-based (high-confidence)	0	0.938096	100	626	0.2997
NODE_50138_length_625_cov_0.062738	625	No	3	1	AAI-based (medium-confidence)	0	0.983227	100	625	0.4094
NODE_5019_length_2342_cov_0.218903	2342	No	4	1	AAI-based (high-confidence)	0	0.964249	98.3775	2304	0.3066
NODE_50234_length_624_cov_0.083810	624	No	2	2	AAI-based (medium-confidence)	0	0.976355	100	624	0.4641
NODE_5086_length_2325_cov_0.094789	2325	No	6	1	AAI-based (high-confidence)	0	0.936041	100	2325	0.369
NODE_51788_length_612_cov_0.101365	612	No	2	1	AAI-based (high-confidence)	0	0.917229	95.2614	583	0.4644
NODE_51874_length_612_cov_0.046784	612	No	2	1	AAI-based (medium-confidence)	0	0.95074	100	612	0.3402
NODE_52223_length_609_cov_0.074510	609	No	3	2	AAI-based (high-confidence)	0	0.932262	100	609	0.4696
NODE_52420_length_607_cov_0.179134	607	No	1	1	AAI-based (high-confidence)	0	0.905436	100	607	0.525
NODE_52514_length_607_cov_0.051181	607	No	2	1	AAI-based (medium-confidence)	0	0.938018	100	607	0.2882
NODE_53570_length_599_cov_0.102000	599	No	2	1	AAI-based (medium-confidence)	0	0.911832	100	599	0.3229
NODE_54088_length_596_cov_0.022133	596	No	2	1	AAI-based (high-confidence)	0	0.904118	100	596	0.3602
NODE_54116_length_595_cov_0.135081	595	No	2	1	AAI-based (medium-confidence)	0	0.996082	100	595	0.3873
NODE_54356_length_594_cov_0.042424	594	No	2	1	AAI-based (high-confidence)	0	0.98912	100	594	0.4501
NODE_54735_length_591_cov_0.081301	591	No	1	1	AAI-based (high-confidence)	0	0.914502	100	591	0.3735
NODE_54895_length_590_cov_0.085540	590	No	3	1	AAI-based (medium-confidence)	0	0.988962	100	590	0.3395
NODE_5530_length_2226_cov_0.132581	2226	No	2	1	AAI-based (high-confidence)	0	0.926214	100	2226	0.3124
NODE_5535_length_2225_cov_0.105362	2225	No	2	2	AAI-based (medium-confidence)	0	0.923418	100	2225	0.3745
NODE_56532_length_579_cov_0.112500	579	No	1	1	AAI-based (high-confidence)	0	0.964029	100	579	0.3118
NODE_5702_length_2195_cov_0.099237	2195	No	3	1	AAI-based (high-confidence)	0	0.9	100	2195	0.3626
NODE_59044_length_564_cov_0.077419	564	No	1	1	AAI-based (high-confidence)	0	0.97671	100	564	0.4728
NODE_59112_length_563_cov_0.232759	563	No	3	2	AAI-based (high-confidence)	0	0.908519	100	563	0.4799
NODE_59338_length_562_cov_0.099352	562	No	2	1	AAI-based (high-confidence)	0	0.989229	100	562	0.3512
NODE_5939_length_2142_cov_0.179638	2142	No	7	2	AAI-based (high-confidence)	0	0.990073	100	2142	0.3503
NODE_5972_length_2136_cov_0.112911	2136	No	4	2	AAI-based (medium-confidence)	0	0.982252	100	2136	0.4679
NODE_60325_length_556_cov_0.113786	556	No	1	1	AAI-based (medium-confidence)	0	0.89928	100	556	0.3431
NODE_60499_length_555_cov_0.142544	555	No	2	1	AAI-based (high-confidence)	0	0.917006	86.8468	482	0.3754
NODE_60644_length_554_cov_0.145055	554	No	3	1	AAI-based (high-confidence)	0	0.910215	100	554	0.3267
NODE_60647_length_554_cov_0.140659	554	No	2	1	AAI-based (high-confidence)	0	0.975925	100	554	0.3134
NODE_60869_length_553_cov_0.107930	553	No	2	1	AAI-based (high-confidence)	0	0.968732	100	553	0.3973
NODE_6106_length_2112_cov_0.181818	2112	No	4	1	AAI-based (medium-confidence)	0	0.901439	100	2112	0.302
NODE_61248_length_551_cov_0.075221	551	No	1	1	AAI-based (medium-confidence)	0	0.995503	100	551	0.4051
NODE_61558_length_549_cov_0.075556	549	No	3	1	AAI-based (high-confidence)	0	0.913239	100	549	0.2946
NODE_61564_length_549_cov_0.075556	549	No	1	1	AAI-based (high-confidence)	0	0.966274	99.6357	547	0.4317
NODE_62024_length_546_cov_0.107383	546	No	2	2	AAI-based (medium-confidence)	0	0.982606	100	546	0.4381
NODE_62137_length_546_cov_0.031320	546	No	1	1	AAI-based (medium-confidence)	0	0.961003	100	546	0.4958
NODE_6220_length_2092_cov_0.119418	2092	No	4	2	AAI-based (medium-confidence)	0	0.906324	100	2092	0.3635
NODE_62247_length_545_cov_0.062780	545	No	1	1	AAI-based (high-confidence)	0	0.895769	100	545	0.3549
NODE_62326_length_544_cov_0.222472	544	No	1	1	AAI-based (medium-confidence)	0	0.920716	100	544	0.3607
NODE_62435_length_544_cov_0.058427	544	No	1	1	AAI-based (high-confidence)	0	0.96279	100	544	0.4749
NODE_63104_length_540_cov_0.063492	540	No	1	1	AAI-based (high-confidence)	0	0.95392	100	540	0.3954
NODE_63404_length_538_cov_0.132118	538	No	1	1	AAI-based (medium-confidence)	0	0.927213	100	538	0.3596
NODE_6392_length_2061_cov_0.220183	2061	No	6	1	AAI-based (high-confidence)	0	0.954907	100	2061	0.3261
NODE_64010_length_535_cov_0.064220	535	No	1	1	AAI-based (high-confidence)	0	1	100	535	0.4547
NODE_646_length_6593_cov_0.256083	6593	No	17	2	AAI-based (high-confidence)	0	0.915314	100	6593	0.3415
NODE_65128_length_529_cov_0.069767	529	No	1	1	AAI-based (medium-confidence)	0	0.967421	100	529	0.3218
NODE_6529_length_2038_cov_0.283136	2038	No	1	1	AAI-based (high-confidence)	0	0.921411	100	2038	0.3629
NODE_66092_length_524_cov_0.084706	524	No	2	1	AAI-based (medium-confidence)	0	0.97898	100	524	0.3421
NODE_66727_length_521_cov_0.066351	521	No	1	1	AAI-based (high-confidence)	0	0.900385	100	521	0.3287
NODE_67144_length_519_cov_0.052381	519	No	2	2	AAI-based (high-confidence)	0	0.993864	100	519	0.4265
NODE_67246_length_518_cov_0.109785	518	No	1	1	AAI-based (high-confidence)	0	0.996565	100	518	0.3973
NODE_6739_length_2007_cov_0.385220	2007	No	1	1	AAI-based (medium-confidence)	0	0.968563	100	2007	0.3618
NODE_67516_length_517_cov_0.078947	517	No	1	1	AAI-based (high-confidence)	0	0.89681	100	517	0.3145
NODE_67991_length_515_cov_0.050481	515	No	1	1	AAI-based (medium-confidence)	0	0.968047	100	515	0.3822
NODE_68051_length_514_cov_0.274699	514	No	1	1	AAI-based (medium-confidence)	0	0.920887	100	514	0.3061
NODE_68715_length_511_cov_0.082524	511	No	1	1	AAI-based (high-confidence)	0	0.968116	100	511	0.381
NODE_6878_length_1987_cov_0.679025	1987	No	4	2	AAI-based (medium-confidence)	0	0.944663	100	1987	0.3227
NODE_69817_length_506_cov_0.068796	506	No	3	1	AAI-based (medium-confidence)	0	0.99934	100	506	0.4082
NODE_70523_length_503_cov_0.034653	503	No	1	1	AAI-based (medium-confidence)	0	0.965318	100	503	0.3683
NODE_71127_length_500_cov_0.049875	500	No	1	1	AAI-based (medium-confidence)	0	0.985143	98.4	492	0.439
NODE_7244_length_1936_cov_0.236255	1936	No	1	1	AAI-based (medium-confidence)	0	0.907492	99.7934	1932	0.382
NODE_7557_length_1896_cov_0.092376	1896	No	1	1	AAI-based (medium-confidence)	0	0.96833	100	1896	0.3129
NODE_7559_length_1895_cov_0.282851	1895	No	3	1	AAI-based (high-confidence)	0	0.902456	100	1895	0.2807
NODE_7627_length_1888_cov_0.099497	1888	No	3	1	AAI-based (medium-confidence)	0	0.979349	100	1888	0.279
NODE_7812_length_1863_cov_0.106009	1863	No	5	2	AAI-based (high-confidence)	0	0.956543	100	1863	0.3335
NODE_7967_length_1842_cov_0.104991	1842	No	4	1	AAI-based (medium-confidence)	0	0.976822	100	1842	0.3276
NODE_8203_length_1812_cov_0.104495	1812	No	4	2	AAI-based (high-confidence)	0	0.898262	100	1812	0.3601
NODE_8613_length_1762_cov_0.113650	1762	No	3	1	AAI-based (medium-confidence)	0	0.951493	100	1762	0.3052
NODE_8873_length_1734_cov_0.172477	1734	No	7	5	AAI-based (medium-confidence)	0	0.926507	99.1926	1720	0.3972
NODE_8939_length_1727_cov_0.204545	1727	No	4	2	AAI-based (high-confidence)	0	0.968483	100	1727	0.3617
NODE_8995_length_1720_cov_0.115978	1720	No	3	1	AAI-based (medium-confidence)	0	0.972762	100	1720	0.4081
NODE_906_length_5638_cov_0.522477	5638	No	12	5	AAI-based (high-confidence)	0	0.956568	100	5638	0.4197
NODE_9080_length_1711_cov_0.199132	1711	No	5	1	AAI-based (high-confidence)	0	0.960427	100	1711	0.3965
NODE_9305_length_1687_cov_0.337531	1687	No	5	1	AAI-based (medium-confidence)	0	0.981646	100	1687	0.4294
NODE_9391_length_1679_cov_0.075316	1679	No	2	2	AAI-based (high-confidence)	0	0.979963	100	1679	0.4879
NODE_9863_length_1637_cov_0.242523	1637	No	4	2	AAI-based (medium-confidence)	0	0.979963	100	1637	0.2846
NODE_9994_length_1626_cov_0.181401	1626	No	2	2	AAI-based (high-confidence)	0	0.896581	100	1626	0.3633
NODE_10083_length_1062_cov_0.096573	1062	No	2	1	AAI-based (medium-confidence)	0	0.962285	100	1062	0.4487
NODE_10167_length_1057_cov_0.083507	1057	No	2	1	AAI-based (high-confidence)	0	0.99864	100	1057	0.4502
NODE_10289_length_1050_cov_0.084122	1050	No	1	1	AAI-based (high-confidence)	0	0.94744	100	1050	0.3841
NODE_10382_length_1044_cov_0.120635	1044	No	2	1	AAI-based (medium-confidence)	0	0.975313	100	1044	0.2608
NODE_10433_length_1040_cov_0.100956	1040	No	3	1	AAI-based (medium-confidence)	0	0.899923	100	1040	0.3686
NODE_10713_length_1024_cov_0.086486	1024	No	6	1	AAI-based (high-confidence)	0	0.974697	100	1024	0.3137
NODE_1090_length_3760_cov_0.342529	3760	No	4	3	AAI-based (high-confidence)	0	0.970517	99.4947	3741	0.5842
NODE_11263_length_993_cov_0.152125	993	No	3	1	AAI-based (medium-confidence)	0	0.930144	100	993	0.3416
NODE_11478_length_982_cov_0.149490	982	No	2	1	AAI-based (medium-confidence)	0	0.966144	100	982	0.4371
NODE_11623_length_976_cov_0.091220	976	No	2	1	AAI-based (high-confidence)	0	0.940213	100	976	0.3313
NODE_11734_length_969_cov_0.126437	969	No	2	2	AAI-based (medium-confidence)	0	0.9	100	969	0.5099
NODE_1178_length_3618_cov_0.142086	3618	No	8	1	AAI-based (high-confidence)	0	0.937428	100	3618	0.2905
NODE_12286_length_942_cov_0.107948	942	No	3	1	AAI-based (high-confidence)	0	0.948898	100	942	0.4531
NODE_12496_length_932_cov_0.084034	932	No	1	1	AAI-based (high-confidence)	0	0.98955	100	932	0.4723
NODE_12547_length_929_cov_0.109639	929	No	2	1	AAI-based (medium-confidence)	0	0.988372	100	929	0.421
NODE_12629_length_925_cov_0.117433	925	No	3	2	AAI-based (medium-confidence)	0	0.990308	100	925	0.5683
NODE_1273_length_3467_cov_0.222981	3467	No	4	2	AAI-based (medium-confidence)	0	0.954978	100	3467	0.3038
NODE_1277_length_3464_cov_1.121545	3464	No	1	1	AAI-based (medium-confidence)	0	0.975059	100	3464	0.4822
NODE_12850_length_916_cov_0.051408	916	No	2	1	AAI-based (high-confidence)	0	0.897579	100	916	0.3659
NODE_13245_length_900_cov_0.059925	900	No	3	1	AAI-based (medium-confidence)	0	0.99623	100	900	0.4571
NODE_1331_length_3397_cov_0.151001	3397	No	6	2	AAI-based (medium-confidence)	0	0.92662	100	3397	0.31
NODE_13329_length_896_cov_0.130489	896	No	3	2	AAI-based (high-confidence)	0	0.950513	95.9821	860	0.4443
NODE_1334_length_3393_cov_0.193382	3393	No	8	1	AAI-based (medium-confidence)	0	0.954007	100	3393	0.3426
NODE_1350_length_3366_cov_0.073156	3366	No	5	3	AAI-based (high-confidence)	0	0.926346	100	3366	0.349
NODE_13705_length_882_cov_0.081737	882	No	2	2	AAI-based (high-confidence)	0	0.991512	100	882	0.4334
NODE_13996_length_871_cov_0.068653	871	No	2	1	AAI-based (medium-confidence)	0	0.9912	100	871	0.5435
NODE_1424_length_3263_cov_0.416245	3263	No	4	1	AAI-based (medium-confidence)	0	0.95787	100	3263	0.331
NODE_14384_length_856_cov_0.105680	856	No	2	1	AAI-based (high-confidence)	0	0.997874	100	856	0.3202
NODE_14712_length_845_cov_0.056300	845	No	2	2	AAI-based (high-confidence)	0	0.976238	100	845	0.4844
NODE_14750_length_843_cov_0.215054	843	No	2	1	AAI-based (medium-confidence)	0	0.950165	100	843	0.3233
NODE_1481_length_3196_cov_1.547950	3196	No	5	1	AAI-based (high-confidence)	0	0.919621	100	3196	0.3121
NODE_14905_length_839_cov_0.062162	839	No	2	1	AAI-based (medium-confidence)	0	0.971189	100	839	0.3686
NODE_15304_length_826_cov_0.121045	826	No	4	1	AAI-based (medium-confidence)	0	0.918288	100	826	0.3052
NODE_15662_length_814_cov_0.102098	814	No	3	1	AAI-based (medium-confidence)	0	0.918288	100	814	0.3273
NODE_157_length_9450_cov_0.166078	9450	No	18	3	AAI-based (high-confidence)	0	0.899158	100	9450	0.3484
NODE_15905_length_808_cov_0.040903	808	No	2	1	AAI-based (high-confidence)	0	0.966044	97.0297	784	0.3804
NODE_1655_length_3013_cov_0.108442	3013	No	3	3	AAI-based (high-confidence)	0	0.914238	100	3013	0.3307
NODE_16737_length_783_cov_0.040936	783	No	3	1	AAI-based (high-confidence)	0	0.9	100	783	0.4267
NODE_1686_length_2982_cov_0.121401	2982	No	5	1	AAI-based (high-confidence)	0	0.954989	100	2982	0.3505
NODE_17063_length_774_cov_0.077037	774	No	4	1	AAI-based (medium-confidence)	0	0.954989	100	774	0.3954
NODE_17398_length_765_cov_0.066066	765	No	3	1	AAI-based (high-confidence)	0	0.96982	100	765	0.4112
NODE_17494_length_762_cov_0.165913	762	No	1	1	AAI-based (high-confidence)	0	0.916125	100	762	0.326
NODE_17616_length_759_cov_0.112121	759	No	3	1	AAI-based (medium-confidence)	0	0.97903	100	759	0.3909
NODE_17620_length_759_cov_0.098485	759	No	1	1	AAI-based (high-confidence)	0	0.896618	99.3412	754	0.3659
NODE_19087_length_724_cov_0.099200	724	No	1	1	AAI-based (high-confidence)	0	0.995165	100	724	0.3799
NODE_19131_length_723_cov_0.084936	723	No	2	1	AAI-based (medium-confidence)	0	0.995098	100	723	0.4979
NODE_1918_length_2766_cov_0.239970	2766	No	4	2	AAI-based (high-confidence)	0	0.954583	100	2766	0.3386
NODE_19467_length_715_cov_0.077922	715	No	2	1	AAI-based (high-confidence)	0	0.992384	100	715	0.3058
NODE_19924_length_705_cov_0.325083	705	No	2	1	AAI-based (medium-confidence)	0	0.930293	100	705	0.3483
NODE_20165_length_700_cov_0.056572	700	No	1	1	AAI-based (medium-confidence)	0	0.950299	100	700	0.3881
NODE_20552_length_692_cov_0.096121	692	No	2	1	AAI-based (high-confidence)	0	0.955372	100	692	0.4024
NODE_206_length_8280_cov_0.309131	8280	No	8	3	AAI-based (medium-confidence)	0	0.948609	100	8280	0.3513
NODE_21002_length_683_cov_0.143836	683	No	1	1	AAI-based (medium-confidence)	0	0.905641	100	683	0.437
NODE_22110_length_662_cov_0.078153	662	No	2	1	AAI-based (high-confidence)	0	0.996925	100	662	0.4309
NODE_22442_length_656_cov_0.118492	656	No	1	1	AAI-based (medium-confidence)	0	0.99183	100	656	0.5545
NODE_22628_length_653_cov_0.079422	653	No	2	1	AAI-based (medium-confidence)	0	0.996513	100	653	0.3728
NODE_22729_length_652_cov_0.007233	652	No	1	1	AAI-based (high-confidence)	0	0.914921	100	652	0.3252
NODE_22835_length_650_cov_0.050817	650	No	2	1	AAI-based (high-confidence)	0	0.977578	100	650	0.4171
NODE_2298_length_2522_cov_0.268675	2522	No	2	1	AAI-based (medium-confidence)	0	0.906591	100	2522	0.3097
NODE_23185_length_644_cov_0.077064	644	No	2	1	AAI-based (medium-confidence)	0	0.998185	100	644	0.4104
NODE_234_length_7845_cov_0.164988	7845	No	7	1	AAI-based (medium-confidence)	0	0.965303	99.796	7829	0.369
NODE_23643_length_636_cov_0.119181	636	No	2	1	AAI-based (high-confidence)	0	0.966174	100	636	0.3346
NODE_23847_length_633_cov_0.189139	633	No	1	1	AAI-based (medium-confidence)	0	0.996653	100	633	0.3603
NODE_2515_length_2399_cov_0.177826	2399	No	4	3	AAI-based (high-confidence)	0	0.951082	100	2399	0.4209
NODE_25282_length_612_cov_0.085770	612	No	2	1	AAI-based (high-confidence)	0	0.999175	100	612	0.3903
NODE_25696_length_606_cov_0.094675	606	No	2	1	AAI-based (medium-confidence)	0	0.999567	100	606	0.345
NODE_25803_length_605_cov_0.065217	605	No	1	1	AAI-based (medium-confidence)	0	0.999567	100	605	0.3889
NODE_25913_length_603_cov_0.178571	603	No	2	1	AAI-based (medium-confidence)	0	0.989257	100	603	0.4151
NODE_26989_length_589_cov_0.089796	589	No	1	1	AAI-based (medium-confidence)	0	0.995557	100	589	0.3691
NODE_270_length_7320_cov_0.615012	7320	No	17	2	AAI-based (medium-confidence)	0	0.932623	99.9727	7318	0.4674
NODE_2710_length_2303_cov_0.091652	2303	No	3	1	AAI-based (high-confidence)	0	0.987087	100	2303	0.3228
NODE_27411_length_583_cov_0.278926	583	No	1	1	AAI-based (medium-confidence)	0	0.998913	100	583	0.6676
NODE_2763_length_2281_cov_0.268561	2281	No	7	1	AAI-based (high-confidence)	0	0.90019	100	2281	0.2483
NODE_27808_length_579_cov_0.054167	579	No	3	2	AAI-based (high-confidence)	0	0.990099	100	579	0.3729
NODE_27907_length_577_cov_3.755230	577	No	1	1	AAI-based (high-confidence)	0	0.932695	100	577	0.357
NODE_29364_length_561_cov_0.051948	561	No	2	1	AAI-based (high-confidence)	0	0.941565	100	561	0.4855
NODE_29855_length_555_cov_0.096491	555	No	1	1	AAI-based (medium-confidence)	0	0.935256	100	555	0.3823
NODE_3068_length_2148_cov_0.614446	2148	No	2	1	AAI-based (high-confidence)	0	0.910065	100	2148	0.2744
NODE_3134_length_2123_cov_0.224308	2123	No	2	2	AAI-based (high-confidence)	0	0.947153	100	2123	0.4229
NODE_31383_length_539_cov_0.063636	539	No	3	1	AAI-based (medium-confidence)	0	0.999367	100	539	0.3771
NODE_31715_length_536_cov_0.018307	536	No	1	1	AAI-based (high-confidence)	0	0.924643	100	536	0.3575
NODE_32054_length_532_cov_0.096998	532	No	2	1	AAI-based (high-confidence)	0	0.99558	100	532	0.3165
NODE_3216_length_2093_cov_0.122367	2093	No	2	1	AAI-based (high-confidence)	0	0.96258	100	2093	0.372
NODE_3267_length_2074_cov_0.210127	2074	No	4	2	AAI-based (medium-confidence)	0	0.955018	100	2074	0.4686
NODE_32728_length_526_cov_0.060890	526	No	2	1	AAI-based (medium-confidence)	0	0.979523	100	526	0.4102
NODE_33406_length_520_cov_0.052257	520	No	1	1	AAI-based (medium-confidence)	0	0.950956	100	520	0.4543
NODE_33517_length_519_cov_0.050000	519	No	1	1	AAI-based (high-confidence)	0	0.979215	100	519	0.362
NODE_33710_length_517_cov_0.071770	517	No	2	1	AAI-based (high-confidence)	0	0.923557	100	517	0.3913
NODE_34176_length_513_cov_0.036232	513	No	1	1	AAI-based (high-confidence)	0	0.937004	100	513	0.3186
NODE_3738_length_1929_cov_0.161202	1929	No	2	1	AAI-based (high-confidence)	0	0.987031	100	1929	0.3619
NODE_3831_length_1905_cov_0.079181	1905	No	5	1	AAI-based (medium-confidence)	0	0.927069	100	1905	0.4433
NODE_4090_length_1833_cov_0.444060	1833	No	3	1	AAI-based (high-confidence)	0	0.907206	100	1833	0.3236
NODE_4092_length_1833_cov_0.269319	1833	No	2	1	AAI-based (medium-confidence)	0	0.957301	100	1833	0.358
NODE_4128_length_1821_cov_0.191638	1821	No	3	1	AAI-based (high-confidence)	0	0.971049	100	1821	0.3419
NODE_4420_length_1751_cov_0.137409	1751	No	3	1	AAI-based (high-confidence)	0	0.978808	95.8881	1679	0.4945
NODE_4434_length_1750_cov_0.094488	1750	No	4	2	AAI-based (medium-confidence)	0	0.953129	100	1750	0.3678
NODE_4523_length_1727_cov_0.101351	1727	No	3	2	AAI-based (high-confidence)	0	0.952508	100	1727	0.3167
NODE_4651_length_1697_cov_0.085106	1697	No	3	1	AAI-based (high-confidence)	0	0.906997	99.4107	1687	0.3136
NODE_4773_length_1672_cov_0.121424	1672	No	3	2	AAI-based (medium-confidence)	0	0.953059	100	1672	0.5158
NODE_5087_length_1608_cov_0.133863	1608	No	2	1	AAI-based (high-confidence)	0	0.990924	100	1608	0.3706
NODE_513_length_5501_cov_0.166975	5501	No	4	2	AAI-based (medium-confidence)	0	0.913023	100	5501	0.3827
NODE_5366_length_1559_cov_3.234247	1559	No	3	2	AAI-based (high-confidence)	0	0.955437	100	1559	0.3103
NODE_5848_length_1478_cov_4.022480	1478	No	4	1	AAI-based (medium-confidence)	0	0.948025	100	1478	0.2721
NODE_6110_length_1440_cov_0.161074	1440	No	2	2	AAI-based (medium-confidence)	0	0.960689	100	1440	0.3996
NODE_6112_length_1440_cov_0.128262	1440	No	1	1	AAI-based (high-confidence)	0	0.897561	100	1440	0.3366
NODE_6132_length_1438_cov_0.140403	1438	No	5	1	AAI-based (medium-confidence)	0	0.897561	100	1438	0.3719
NODE_6192_length_1429_cov_0.244361	1429	No	2	1	AAI-based (medium-confidence)	0	0.997499	100	1429	0.3727
NODE_6409_length_1398_cov_0.264819	1398	No	4	1	AAI-based (medium-confidence)	0	0.957126	100	1398	0.314
NODE_6427_length_1396_cov_0.074788	1396	No	2	1	AAI-based (medium-confidence)	0	0.935399	100	1396	0.3104
NODE_6532_length_1383_cov_0.144081	1383	No	4	1	AAI-based (high-confidence)	0	0.919341	100	1383	0.3224
NODE_7780_length_1243_cov_0.142483	1243	No	2	1	AAI-based (medium-confidence)	0	0.982559	100	1243	0.397
NODE_7792_length_1241_cov_0.133100	1241	No	1	1	AAI-based (medium-confidence)	0	0.953941	100	1241	0.3594
NODE_812_length_4431_cov_0.394968	4431	No	5	2	AAI-based (high-confidence)	0	0.936997	99.9097	4427	0.3105
NODE_861_length_4275_cov_0.206657	4275	No	13	6	AAI-based (medium-confidence)	0	0.986436	99.9064	4271	0.3976
NODE_8648_length_1167_cov_0.088015	1167	No	2	1	AAI-based (high-confidence)	0	0.991091	100	1167	0.3467
NODE_8767_length_1158_cov_0.043437	1158	No	4	1	AAI-based (medium-confidence)	0	0.925081	100	1158	0.3761
NODE_9112_length_1130_cov_0.093113	1130	No	2	1	AAI-based (medium-confidence)	0	0.990821	100	1130	0.292
NODE_9204_length_1124_cov_0.118049	1124	No	1	1	AAI-based (high-confidence)	0	0.974541	100	1124	0.3594
NODE_9357_length_1113_cov_0.137081	1113	No	2	1	AAI-based (medium-confidence)	0	0.980562	100	1113	0.3444
NODE_9368_length_1112_cov_0.094768	1112	No	2	1	AAI-based (high-confidence)	0	0.961441	97.9317	1089	0.4699
NODE_977_length_3982_cov_0.430337	3982	No	4	1	AAI-based (high-confidence)	0	0.912296	99.774	3973	0.3439
NODE_10195_length_1777_cov_0.113826	1777	No	4	4	AAI-based (high-confidence)	0	0.932494	100	1777	0.4425
NODE_1071_length_6538_cov_0.179376	6538	No	3	1	AAI-based (medium-confidence)	0	0.973283	99.9847	6537	0.3383
NODE_10793_length_1712_cov_0.122133	1712	No	4	1	AAI-based (medium-confidence)	0	0.991742	100	1712	0.3708
NODE_1080_length_6507_cov_0.431180	6507	No	17	2	AAI-based (high-confidence)	0	0.919536	100	6507	0.3332
NODE_10972_length_1695_cov_0.131579	1695	No	3	3	AAI-based (medium-confidence)	0	0.980714	100	1695	0.4046
NODE_11077_length_1686_cov_0.084436	1686	No	5	2	AAI-based (high-confidence)	0	0.909961	100	1686	0.4519
NODE_111_length_32929_cov_0.348249	32929	No	51	11	AAI-based (medium-confidence)	0	0.981567	100	32929	0.4053
NODE_1172_length_6194_cov_0.185726	6194	No	4	1	AAI-based (medium-confidence)	0	0.95987	99.5479	6166	0.5058
NODE_11927_length_1609_cov_0.116556	1609	No	4	2	AAI-based (high-confidence)	0	0.959211	100	1609	0.4696
NODE_12029_length_1601_cov_0.049268	1601	No	1	1	AAI-based (medium-confidence)	0	0.912605	100	1601	0.4183
NODE_12298_length_1578_cov_0.114266	1578	No	3	2	AAI-based (medium-confidence)	0	0.945697	100	1578	0.3665
NODE_12400_length_1570_cov_0.076818	1570	No	1	1	AAI-based (high-confidence)	0	0.924952	100	1570	0.4615
NODE_1244_length_5999_cov_0.179153	5999	No	5	2	AAI-based (high-confidence)	0	0.962689	99.9167	5994	0.3395
NODE_12524_length_1562_cov_0.299385	1562	No	4	1	AAI-based (medium-confidence)	0	0.948801	100	1562	0.3577
NODE_12626_length_1554_cov_0.204811	1554	No	1	1	AAI-based (medium-confidence)	0	0.927966	100	1554	0.6651
NODE_12660_length_1551_cov_0.096419	1551	No	5	1	AAI-based (medium-confidence)	0	0.969857	100	1551	0.3149
NODE_12766_length_1542_cov_0.082467	1542	No	4	2	AAI-based (high-confidence)	0	0.94042	100	1542	0.4623
NODE_12837_length_1536_cov_0.167711	1536	No	2	2	AAI-based (medium-confidence)	0	0.994984	100	1536	0.4212
NODE_1300_length_5889_cov_0.922107	5889	No	10	2	AAI-based (medium-confidence)	0	0.965633	100	5889	0.3308
NODE_13353_length_1498_cov_0.066476	1498	No	2	1	AAI-based (medium-confidence)	0	0.961598	100	1498	0.2802
NODE_14108_length_1450_cov_0.124352	1450	No	1	1	AAI-based (medium-confidence)	0	0.895944	100	1450	0.3537
NODE_14261_length_1440_cov_0.095451	1440	No	4	1	AAI-based (medium-confidence)	0	0.938697	100	1440	0.4099
NODE_147_length_26220_cov_0.304697	26220	No	28	3	AAI-based (medium-confidence)	0	0.967008	100	26220	0.3684
NODE_14908_length_1399_cov_0.568462	1399	No	2	1	AAI-based (medium-confidence)	0	0.948223	100	1399	0.3038
NODE_15568_length_1361_cov_0.188590	1361	No	1	1	AAI-based (medium-confidence)	0	0.954039	100	1361	0.5308
NODE_15828_length_1347_cov_0.084135	1347	No	3	3	AAI-based (high-confidence)	0	0.905614	100	1347	0.3563
NODE_15876_length_1345_cov_0.051364	1345	No	4	2	AAI-based (high-confidence)	0	0.941451	100	1345	0.4646
NODE_16222_length_1325_cov_0.697390	1325	No	3	1	AAI-based (high-confidence)	0	0.939739	100	1325	0.3494
NODE_16801_length_1294_cov_0.101255	1294	No	3	1	AAI-based (medium-confidence)	0	0.972948	100	1294	0.3234
NODE_17161_length_1276_cov_0.050127	1276	No	3	1	AAI-based (high-confidence)	0	0.912634	100	1276	0.4997
NODE_17242_length_1271_cov_0.090444	1271	No	1	1	AAI-based (high-confidence)	0	0.943203	98.3478	1250	0.5107
NODE_17832_length_1242_cov_0.153981	1242	No	1	1	AAI-based (high-confidence)	0	0.994452	100	1242	0.3521
NODE_18171_length_1228_cov_0.198406	1228	No	2	2	AAI-based (high-confidence)	0	0.897871	100	1228	0.3586
NODE_1851_length_4822_cov_0.341732	4822	No	4	2	AAI-based (high-confidence)	0	0.966036	99.917	4818	0.449
NODE_18543_length_1211_cov_0.322842	1211	No	2	1	AAI-based (high-confidence)	0	0.932721	100	1211	0.3063
NODE_18622_length_1208_cov_0.293057	1208	No	3	1	AAI-based (medium-confidence)	0	0.943199	100	1208	0.4232
NODE_18859_length_1198_cov_0.104641	1198	No	2	1	AAI-based (medium-confidence)	0	0.902588	100	1198	0.4419
NODE_19566_length_1170_cov_0.081232	1170	No	1	1	AAI-based (high-confidence)	0	0.947593	100	1170	0.4884
NODE_19738_length_1163_cov_0.270677	1163	No	1	1	AAI-based (high-confidence)	0	0.959184	100	1163	0.416
NODE_19913_length_1156_cov_0.368023	1156	No	4	1	AAI-based (high-confidence)	0	0.896902	100	1156	0.3344
NODE_20138_length_1149_cov_0.080952	1149	No	1	1	AAI-based (medium-confidence)	0	0.911301	100	1149	0.3587
NODE_2036_length_4577_cov_0.190710	4577	No	6	3	AAI-based (high-confidence)	0	0.956283	99.8908	4572	0.3642
NODE_20430_length_1139_cov_0.060577	1139	No	2	1	AAI-based (medium-confidence)	0	0.909355	100	1139	0.4365
NODE_20693_length_1129_cov_0.085437	1129	No	4	1	AAI-based (medium-confidence)	0	0.931984	100	1129	0.3108
NODE_2078_length_4508_cov_0.190973	4508	No	6	5	AAI-based (high-confidence)	0	0.931984	100	4508	0.3668
NODE_21077_length_1115_cov_0.514764	1115	No	3	1	AAI-based (medium-confidence)	0	0.974338	100	1115	0.331
NODE_21126_length_1114_cov_0.088670	1114	No	2	1	AAI-based (high-confidence)	0	0.934624	100	1114	0.3879
NODE_2286_length_4263_cov_0.178434	4263	No	6	1	AAI-based (medium-confidence)	0	0.95474	100	4263	0.4095
NODE_2301_length_4247_cov_0.346673	4247	No	4	2	AAI-based (high-confidence)	0	0.9143	99.5762	4229	0.4022
NODE_23030_length_1054_cov_0.381152	1054	No	3	2	AAI-based (medium-confidence)	0	0.985462	100	1054	0.445
NODE_23559_length_1039_cov_0.089362	1039	No	1	1	AAI-based (high-confidence)	0	0.959831	100	1039	0.4046
NODE_23606_length_1038_cov_0.075612	1038	No	4	1	AAI-based (high-confidence)	0	0.917299	99.5183	1033	0.4531
NODE_24265_length_1020_cov_0.651466	1020	No	4	1	AAI-based (high-confidence)	0	0.917855	100	1020	0.3067
NODE_24580_length_1012_cov_0.062432	1012	No	3	3	AAI-based (medium-confidence)	0	0.916446	100	1012	0.3901
NODE_2479_length_4070_cov_0.232687	4070	No	5	4	AAI-based (high-confidence)	0	0.991802	100	4070	0.4315
NODE_25164_length_996_cov_0.079153	996	No	3	1	AAI-based (high-confidence)	0	0.926606	100	996	0.4156
NODE_25176_length_995_cov_0.256696	995	No	3	1	AAI-based (medium-confidence)	0	0.971649	100	995	0.4135
NODE_25323_length_992_cov_0.072788	992	No	3	2	AAI-based (medium-confidence)	0	0.942756	100	992	0.4684
NODE_2533_length_4021_cov_0.558644	4021	No	5	2	AAI-based (high-confidence)	0	0.978335	100	4021	0.3386
NODE_25553_length_986_cov_0.067644	986	No	3	1	AAI-based (high-confidence)	0	0.918397	100	986	0.4915
NODE_25594_length_985_cov_0.073363	985	No	4	1	AAI-based (medium-confidence)	0	0.948905	100	985	0.413
NODE_26684_length_958_cov_0.089639	958	No	1	1	AAI-based (high-confidence)	0	0.992475	100	958	0.3877
NODE_27261_length_945_cov_0.061466	945	No	3	1	AAI-based (medium-confidence)	0	0.923584	100	945	0.4185
NODE_27337_length_943_cov_0.101896	943	No	2	1	AAI-based (medium-confidence)	0	0.990658	100	943	0.3129
NODE_28085_length_926_cov_0.170496	926	No	2	1	AAI-based (high-confidence)	0	0.940225	100	926	0.4602
NODE_28154_length_925_cov_0.084746	925	No	1	1	AAI-based (medium-confidence)	0	0.962674	100	925	0.5842
NODE_2837_length_3771_cov_0.723856	3771	No	5	2	AAI-based (high-confidence)	0	0.89909	100	3771	0.3209
NODE_28372_length_920_cov_0.109622	920	No	2	1	AAI-based (medium-confidence)	0	0.930091	100	920	0.3886
NODE_28510_length_917_cov_0.325183	917	No	2	1	AAI-based (high-confidence)	0	0.961631	100	917	0.5028
NODE_28706_length_913_cov_0.254300	913	No	2	1	AAI-based (medium-confidence)	0	0.931881	100	913	0.3382
NODE_29322_length_900_cov_0.103620	900	No	2	1	AAI-based (medium-confidence)	0	0.913968	100	900	0.3891
NODE_29717_length_892_cov_0.122320	892	No	2	1	AAI-based (high-confidence)	0	0.954244	100	892	0.343
NODE_29762_length_891_cov_0.147727	891	No	1	1	AAI-based (medium-confidence)	0	0.915191	100	891	0.4435
NODE_29887_length_889_cov_0.077215	889	No	2	2	AAI-based (medium-confidence)	0	0.944343	100	889	0.4419
NODE_30483_length_878_cov_0.055199	878	No	2	2	AAI-based (high-confidence)	0	0.987645	100	878	0.374
NODE_30689_length_874_cov_0.043871	874	No	2	2	AAI-based (medium-confidence)	0	0.922753	100	874	0.4695
NODE_30774_length_872_cov_0.069858	872	No	1	1	AAI-based (medium-confidence)	0	0.971365	100	872	0.4041
NODE_30874_length_870_cov_0.051881	870	No	1	1	AAI-based (high-confidence)	0	0.951192	100	870	0.5033
NODE_31319_length_861_cov_0.062992	861	No	3	1	AAI-based (medium-confidence)	0	0.924635	100	861	0.3747
NODE_31495_length_858_cov_0.068511	858	No	2	1	AAI-based (medium-confidence)	0	0.931598	100	858	0.5174
NODE_31616_length_856_cov_0.066050	856	No	2	1	AAI-based (high-confidence)	0	0.974544	97.4299	834	0.4383
NODE_32435_length_841_cov_0.118598	841	No	1	1	AAI-based (high-confidence)	0	0.906297	100	841	0.3477
NODE_3260_length_3479_cov_0.332840	3479	No	7	1	AAI-based (medium-confidence)	0	0.935128	99.885	3475	0.3534
NODE_32632_length_838_cov_0.050068	838	No	3	1	AAI-based (medium-confidence)	0	0.905047	100	838	0.3732
NODE_3264_length_3477_cov_1.096507	3477	No	7	2	AAI-based (medium-confidence)	0	0.977915	100	3477	0.4098
NODE_32775_length_835_cov_0.105978	835	No	3	1	AAI-based (medium-confidence)	0	0.994957	100	835	0.4843
NODE_3279_length_3467_cov_0.310867	3467	No	4	1	AAI-based (medium-confidence)	0	0.904445	99.8558	3462	0.3044
NODE_33036_length_831_cov_0.057377	831	No	2	1	AAI-based (medium-confidence)	0	0.99389	100	831	0.3778
NODE_33353_length_825_cov_0.822314	825	No	3	1	AAI-based (medium-confidence)	0	0.95607	100	825	0.3133
NODE_3337_length_3436_cov_0.222056	3436	No	5	2	AAI-based (high-confidence)	0	0.947876	100	3436	0.3336
NODE_34637_length_805_cov_0.050992	805	No	2	1	AAI-based (high-confidence)	0	0.992973	100	805	0.4106
NODE_35269_length_795_cov_0.094828	795	No	2	2	AAI-based (high-confidence)	0	0.933237	100	795	0.4475
NODE_3531_length_3325_cov_0.352139	3325	No	4	1	AAI-based (high-confidence)	0	0.909554	100	3325	0.291
NODE_36585_length_775_cov_0.144970	775	No	3	1	AAI-based (medium-confidence)	0	0.980517	100	775	0.2904
NODE_36610_length_775_cov_0.073964	775	No	1	1	AAI-based (medium-confidence)	0	0.907172	100	775	0.3976
NODE_36832_length_772_cov_0.071322	772	No	1	1	AAI-based (high-confidence)	0	0.907172	100	772	0.4541
NODE_37023_length_769_cov_0.161194	769	No	2	1	AAI-based (high-confidence)	0	0.920592	100	769	0.3144
NODE_37565_length_762_cov_0.069382	762	No	3	1	AAI-based (high-confidence)	0	0.954846	100	762	0.2798
NODE_37623_length_761_cov_0.084592	761	No	3	1	AAI-based (medium-confidence)	0	0.936422	100	761	0.3669
NODE_38086_length_755_cov_0.071646	755	No	1	1	AAI-based (high-confidence)	0	0.995973	100	755	0.4195
NODE_38826_length_745_cov_0.080495	745	No	1	1	AAI-based (medium-confidence)	0	0.919331	100	745	0.4301
NODE_39737_length_734_cov_0.053543	734	No	2	1	AAI-based (high-confidence)	0	0.9	100	734	0.4462
NODE_40364_length_726_cov_0.055821	726	No	1	1	AAI-based (medium-confidence)	0	0.989864	100	726	0.4417
NODE_40671_length_722_cov_0.089888	722	No	2	1	AAI-based (medium-confidence)	0	0.991187	100	722	0.4203
NODE_4072_length_3063_cov_0.130229	3063	No	3	1	AAI-based (medium-confidence)	0	0.991187	100	3063	0.4434
NODE_41729_length_711_cov_0.058824	711	No	1	1	AAI-based (high-confidence)	0	0.94469	100	711	0.3157
NODE_42306_length_704_cov_0.109091	704	No	2	1	AAI-based (medium-confidence)	0	0.998561	100	704	0.2918
NODE_42375_length_703_cov_0.172185	703	No	2	1	AAI-based (high-confidence)	0	0.918842	99.2888	698	0.3724
NODE_43465_length_692_cov_0.040472	692	No	1	1	AAI-based (high-confidence)	0	0.896074	100	692	0.3313
NODE_43558_length_691_cov_0.052365	691	No	2	2	AAI-based (medium-confidence)	0	0.9	99.1317	685	0.3246
NODE_43983_length_686_cov_0.098807	686	No	2	1	AAI-based (medium-confidence)	0	0.951803	100	686	0.3164
NODE_44190_length_684_cov_0.082051	684	No	2	1	AAI-based (medium-confidence)	0	0.998966	100	684	0.4431
NODE_4477_length_2897_cov_0.180486	2897	No	6	2	AAI-based (medium-confidence)	0	0.980007	100	2897	0.3952
NODE_4505_length_2887_cov_0.124462	2887	No	7	1	AAI-based (high-confidence)	0	0.896131	100	2887	0.3102
NODE_4532_length_2877_cov_0.103672	2877	No	5	1	AAI-based (high-confidence)	0	0.953545	100	2877	0.3376
NODE_4554_length_2867_cov_0.099711	2867	No	6	1	AAI-based (medium-confidence)	0	0.924659	100	2867	0.4535
NODE_45821_length_668_cov_0.101933	668	No	2	2	AAI-based (medium-confidence)	0	0.999688	100	668	0.378
NODE_45987_length_667_cov_0.031690	667	No	1	1	AAI-based (high-confidence)	0	0.937543	100	667	0.4525
NODE_460_length_10969_cov_0.201104	10969	No	10	3	AAI-based (medium-confidence)	0	0.97443	100	10969	0.3228
NODE_46045_length_666_cov_0.072310	666	No	2	1	AAI-based (medium-confidence)	0	0.997122	100	666	0.3812
NODE_46048_length_666_cov_0.070547	666	No	2	1	AAI-based (medium-confidence)	0	0.974204	100	666	0.5048
NODE_46565_length_661_cov_0.088968	661	No	2	1	AAI-based (medium-confidence)	0	0.936886	100	661	0.3968
NODE_46660_length_660_cov_0.099822	660	No	1	1	AAI-based (medium-confidence)	0	0.961928	100	660	0.4091
NODE_46828_length_659_cov_0.050000	659	No	1	1	AAI-based (medium-confidence)	0	0.995354	100	659	0.4263
NODE_47224_length_655_cov_0.106115	655	No	2	1	AAI-based (medium-confidence)	0	0.98636	100	655	0.3292
NODE_47281_length_655_cov_0.046763	655	No	1	1	AAI-based (high-confidence)	0	0.90511	100	655	0.609
NODE_47983_length_648_cov_0.091075	648	No	1	1	AAI-based (high-confidence)	0	0.949345	100	648	0.3009
NODE_48066_length_647_cov_0.118613	647	No	2	2	AAI-based (medium-confidence)	0	0.992344	100	647	0.3918
NODE_48865_length_640_cov_0.131238	640	No	1	1	AAI-based (medium-confidence)	0	0.973524	100	640	0.3179
NODE_49193_length_637_cov_0.760223	637	No	2	1	AAI-based (medium-confidence)	0	0.93308	100	637	0.3512
NODE_4960_length_2724_cov_0.497143	2724	No	5	2	AAI-based (high-confidence)	0	0.945431	100	2724	0.4253
NODE_49882_length_632_cov_0.069418	632	No	2	1	AAI-based (medium-confidence)	0	0.991302	100	632	0.3981
NODE_49904_length_632_cov_0.052533	632	No	2	1	AAI-based (medium-confidence)	0	0.958545	100	632	0.3922
NODE_50055_length_631_cov_0.030075	631	No	2	1	AAI-based (high-confidence)	0	0.921999	100	631	0.4832
NODE_50944_length_623_cov_0.129771	623	No	1	1	AAI-based (high-confidence)	0	0.998487	100	623	0.6566
NODE_51135_length_622_cov_0.042065	622	No	1	1	AAI-based (high-confidence)	0	0.92094	100	622	0.3589
NODE_51204_length_621_cov_0.084291	621	No	2	1	AAI-based (medium-confidence)	0	0.997507	100	621	0.4011
NODE_52282_length_612_cov_0.128655	612	No	2	1	AAI-based (high-confidence)	0	0.995675	100	612	0.3422
NODE_52407_length_611_cov_0.203125	611	No	2	1	AAI-based (high-confidence)	0	0.900728	100	611	0.3009
NODE_5250_length_2639_cov_0.523228	2639	No	1	1	AAI-based (medium-confidence)	0	0.897199	100	2639	0.3151
NODE_53727_length_601_cov_0.384462	601	No	2	1	AAI-based (medium-confidence)	0	0.924429	100	601	0.3368
NODE_53871_length_601_cov_0.031873	601	No	2	2	AAI-based (high-confidence)	0	0.89508	100	601	0.5065
NODE_53966_length_600_cov_0.059880	600	No	3	1	AAI-based (medium-confidence)	0	0.95478	100	600	0.3345
NODE_54088_length_599_cov_0.060000	599	No	2	1	AAI-based (medium-confidence)	0	0.92509	100	599	0.3357
NODE_54100_length_599_cov_0.048000	599	No	4	1	AAI-based (medium-confidence)	0	0.98453	100	599	0.3075
NODE_55233_length_590_cov_0.187373	590	No	3	1	AAI-based (medium-confidence)	0	0.938052	100	590	0.365
NODE_55448_length_589_cov_0.073469	589	No	1	1	AAI-based (high-confidence)	0	0.995499	93.2088	549	0.3996
NODE_56467_length_582_cov_0.035197	582	No	2	1	AAI-based (high-confidence)	0	0.903833	100	582	0.3842
NODE_5700_length_2507_cov_0.161130	2507	No	3	2	AAI-based (medium-confidence)	0	0.975386	100	2507	0.5288
NODE_57053_length_578_cov_0.043841	578	No	2	1	AAI-based (medium-confidence)	0	0.975822	100	578	0.395
NODE_5800_length_2481_cov_0.128463	2481	No	4	1	AAI-based (high-confidence)	0	0.959821	97.4204	2417	0.3669
NODE_58800_length_566_cov_0.047109	566	No	2	1	AAI-based (high-confidence)	0	0.913709	100	566	0.4378
NODE_59073_length_564_cov_0.064516	564	No	1	1	AAI-based (high-confidence)	0	0.931752	100	564	0.4789
NODE_596_length_9127_cov_0.227957	9127	No	16	1	AAI-based (medium-confidence)	0	0.949584	99.7042	9100	0.3161
NODE_59982_length_558_cov_0.091503	558	No	2	2	AAI-based (medium-confidence)	0	0.897617	100	558	0.3714
NODE_60008_length_558_cov_0.074074	558	No	2	1	AAI-based (medium-confidence)	0	0.997893	100	558	0.3793
NODE_60024_length_558_cov_0.065359	558	No	2	1	AAI-based (medium-confidence)	0	0.933563	100	558	0.3901
NODE_60864_length_553_cov_0.022026	553	No	1	1	AAI-based (medium-confidence)	0	0.93901	96.3834	533	0.4424
NODE_6108_length_2411_cov_0.189879	2411	No	4	2	AAI-based (high-confidence)	0	0.981073	100	2411	0.345
NODE_61395_length_549_cov_0.115556	549	No	1	1	AAI-based (medium-confidence)	0	0.917426	100	549	0.3616
NODE_62111_length_545_cov_0.091928	545	No	1	1	AAI-based (high-confidence)	0	0.915065	100	545	0.42
NODE_62444_length_543_cov_0.090090	543	No	2	1	AAI-based (medium-confidence)	0	0.916322	100	543	0.4902
NODE_62966_length_540_cov_0.092971	540	No	3	1	AAI-based (high-confidence)	0	0.935558	100	540	0.4053
NODE_63699_length_536_cov_0.054920	536	No	1	1	AAI-based (medium-confidence)	0	0.927858	100	536	0.3413
NODE_65228_length_527_cov_0.126168	527	No	1	1	AAI-based (high-confidence)	0	0.995606	100	527	0.4479
NODE_65415_length_526_cov_0.098361	526	No	2	1	AAI-based (medium-confidence)	0	0.992651	100	526	0.3221
NODE_66099_length_523_cov_0.040094	523	No	1	1	AAI-based (high-confidence)	0	0.990915	100	523	0.3292
NODE_66726_length_519_cov_0.100000	519	No	1	1	AAI-based (medium-confidence)	0	0.967038	100	519	0.3228
NODE_6711_length_2282_cov_0.288136	2282	No	4	3	AAI-based (medium-confidence)	0	0.995421	99.9562	2281	0.3707
NODE_67165_length_517_cov_0.059809	517	No	1	1	AAI-based (high-confidence)	0	0.995421	100	517	0.4142
NODE_67200_length_517_cov_0.038278	517	No	1	1	AAI-based (medium-confidence)	0	0.993425	100	517	0.5273
NODE_67310_length_516_cov_0.076739	516	No	2	1	AAI-based (medium-confidence)	0	0.920853	100	516	0.3501
NODE_68899_length_508_cov_0.088020	508	No	1	1	AAI-based (high-confidence)	0	0.999524	100	508	0.3847
NODE_69137_length_507_cov_0.083333	507	No	1	1	AAI-based (high-confidence)	0	0.997565	100	507	0.4318
NODE_69206_length_507_cov_0.049020	507	No	2	1	AAI-based (medium-confidence)	0	0.950761	100	507	0.387
NODE_70029_length_503_cov_0.054455	503	No	2	1	AAI-based (medium-confidence)	0	0.9994	100	503	0.4319
NODE_70246_length_502_cov_0.057072	502	No	2	1	AAI-based (high-confidence)	0	0.934548	100	502	0.3291
NODE_70307_length_501_cov_0.263682	501	No	1	1	AAI-based (medium-confidence)	0	0.930262	100	501	0.5218
NODE_70452_length_501_cov_0.057214	501	No	2	1	AAI-based (high-confidence)	0	0.954222	100	501	0.2779
NODE_7101_length_2209_cov_2.010427	2209	No	2	1	AAI-based (medium-confidence)	0	0.922449	100	2209	0.3131
NODE_7194_length_2190_cov_0.918221	2190	No	6	3	AAI-based (high-confidence)	0	0.934414	100	2190	0.3242
NODE_7429_length_2146_cov_0.394724	2146	No	4	4	AAI-based (high-confidence)	0	0.940145	100	2146	0.4219
NODE_7491_length_2135_cov_0.331041	2135	No	6	1	AAI-based (high-confidence)	0	0.937387	100	2135	0.3739
NODE_760_length_8038_cov_1.180123	8038	No	21	6	AAI-based (medium-confidence)	0	0.980317	100	8038	0.4125
NODE_7683_length_2109_cov_0.093035	2109	No	4	2	AAI-based (high-confidence)	0	0.973847	100	2109	0.401
NODE_8027_length_2053_cov_0.466735	2053	No	4	2	AAI-based (medium-confidence)	0	0.926745	100	2053	0.4214
NODE_8370_length_2000_cov_0.103630	2000	No	3	2	AAI-based (high-confidence)	0	0.969651	100	2000	0.4506
NODE_8393_length_1996_cov_0.683184	1996	No	2	1	AAI-based (high-confidence)	0	0.895473	100	1996	0.382
NODE_8983_length_1918_cov_0.444200	1918	No	3	1	AAI-based (medium-confidence)	0	0.930907	100	1918	0.3074
NODE_9398_length_1869_cov_0.114124	1869	No	5	2	AAI-based (high-confidence)	0	0.964174	100	1869	0.369
NODE_961_length_6993_cov_0.335219	6993	No	12	3	AAI-based (high-confidence)	0	0.961017	100	6993	0.3663
NODE_9858_length_1813_cov_0.289965	1813	No	2	1	AAI-based (medium-confidence)	0	0.975159	100	1813	0.4818
NODE_9872_length_1812_cov_0.091652	1812	No	4	2	AAI-based (medium-confidence)	0	0.934427	100	1812	0.3411
NODE_9918_length_1807_cov_0.121194	1807	No	1	1	AAI-based (high-confidence)	0	0.989579	100	1807	0.4024
NODE_10_length_17641_cov_0.263140	17641	No	8	1	AAI-based (high-confidence)	0	0.966	99.9433	17631	0.3637
NODE_10022_length_1035_cov_0.098291	1035	No	2	1	AAI-based (high-confidence)	0	0.991582	99.8068	1033	0.3256
NODE_10155_length_1029_cov_0.189247	1029	No	3	1	AAI-based (medium-confidence)	0	0.950706	100	1029	0.286
NODE_10349_length_1021_cov_0.037961	1021	No	3	2	AAI-based (medium-confidence)	0	0.942852	100	1021	0.3827
NODE_10515_length_1013_cov_0.037199	1013	No	2	1	AAI-based (medium-confidence)	0	0.9348	100	1013	0.3269
NODE_1076_length_2748_cov_0.126085	2748	No	4	1	AAI-based (high-confidence)	0	0.968144	100	2748	0.4356
NODE_10991_length_992_cov_0.098544	992	No	4	1	AAI-based (high-confidence)	0	0.968587	100	992	0.2994
NODE_10993_length_992_cov_0.094065	992	No	3	1	AAI-based (high-confidence)	0	0.982326	97.7823	970	0.4154
NODE_110_length_7044_cov_0.188625	7044	No	9	1	AAI-based (high-confidence)	0	0.950312	100	7044	0.3229
NODE_11346_length_977_cov_0.067198	977	No	2	1	AAI-based (high-confidence)	0	0.937577	100	977	0.4121
NODE_11384_length_975_cov_0.267123	975	No	2	2	AAI-based (medium-confidence)	0	0.945949	100	975	0.3392
NODE_1192_length_2657_cov_0.079359	2657	No	3	3	AAI-based (high-confidence)	0	0.921871	100	2657	0.4533
NODE_11976_length_955_cov_0.099299	955	No	2	2	AAI-based (medium-confidence)	0	0.997077	100	955	0.4224
NODE_12062_length_952_cov_0.076202	952	No	4	1	AAI-based (medium-confidence)	0	0.985618	100	952	0.3422
NODE_12733_length_930_cov_0.101083	930	No	3	1	AAI-based (medium-confidence)	0	0.922813	100	930	0.3478
NODE_12991_length_921_cov_0.116788	921	No	2	1	AAI-based (high-confidence)	0	0.995592	100	921	0.3354
NODE_130_length_6516_cov_0.183575	6516	No	11	2	AAI-based (medium-confidence)	0	0.987133	100	6516	0.4019
NODE_13064_length_919_cov_0.075610	919	No	2	1	AAI-based (high-confidence)	0	0.899921	100	919	0.3257
NODE_13285_length_912_cov_0.124231	912	No	1	1	AAI-based (high-confidence)	0	0.925788	100	912	0.436
NODE_1353_length_2510_cov_0.165906	2510	No	1	1	AAI-based (medium-confidence)	0	0.946948	100	2510	0.4496
NODE_1354_length_2510_cov_0.164662	2510	No	2	1	AAI-based (high-confidence)	0	0.959808	100	2510	0.3619
NODE_13833_length_896_cov_0.120452	896	No	2	1	AAI-based (high-confidence)	0	0.95135	100	896	0.3632
NODE_13942_length_893_cov_0.093199	893	No	4	1	AAI-based (medium-confidence)	0	0.988107	100	893	0.3569
NODE_1399_length_2471_cov_0.114250	2471	No	3	2	AAI-based (high-confidence)	0	0.972171	100	2471	0.3357
NODE_14365_length_881_cov_0.391304	881	No	2	2	AAI-based (high-confidence)	0	0.915463	100	881	0.3481
NODE_15516_length_852_cov_0.045153	852	No	2	1	AAI-based (medium-confidence)	0	0.953959	100	852	0.2601
NODE_15664_length_848_cov_0.061415	848	No	2	1	AAI-based (medium-confidence)	0	0.909469	100	848	0.3614
NODE_1600_length_2334_cov_0.280984	2334	No	6	2	AAI-based (high-confidence)	0	0.927467	100	2334	0.3297
NODE_16795_length_821_cov_0.149584	821	No	2	1	AAI-based (high-confidence)	0	0.974379	100	821	0.4042
NODE_16847_length_820_cov_0.142857	820	No	2	1	AAI-based (high-confidence)	0	0.969944	100	820	0.3291
NODE_17133_length_814_cov_0.104895	814	No	2	1	AAI-based (medium-confidence)	0	0.947472	100	814	0.3373
NODE_17388_length_809_cov_0.039437	809	No	1	1	AAI-based (high-confidence)	0	0.937602	100	809	0.3661
NODE_17576_length_805_cov_0.094901	805	No	4	1	AAI-based (high-confidence)	0	0.924686	100	805	0.3358
NODE_17861_length_799_cov_0.067143	799	No	4	1	AAI-based (high-confidence)	0	0.941467	100	799	0.4056
NODE_1855_length_2200_cov_0.190861	2200	No	2	1	AAI-based (high-confidence)	0	0.954152	100	2200	0.3589
NODE_1903_length_2172_cov_0.474192	2172	No	3	1	AAI-based (high-confidence)	0	0.96712	99.9079	2170	0.3411
NODE_19680_length_765_cov_0.078078	765	No	1	1	AAI-based (high-confidence)	0	0.973784	100	765	0.3868
NODE_1969_length_2140_cov_0.147967	2140	No	5	1	AAI-based (high-confidence)	0	0.984971	100	2140	0.3411
NODE_197_length_5422_cov_0.404283	5422	No	14	2	AAI-based (high-confidence)	0	0.962808	100	5422	0.2995
NODE_1991_length_2129_cov_0.163054	2129	No	3	1	AAI-based (high-confidence)	0	0.961197	100	2129	0.327
NODE_20242_length_755_cov_0.111280	755	No	1	1	AAI-based (high-confidence)	0	0.976865	100	755	0.3501
NODE_2047_length_2103_cov_0.067864	2103	No	2	1	AAI-based (high-confidence)	0	0.93091	100	2103	0.4238
NODE_20768_length_747_cov_0.086420	747	No	1	1	AAI-based (high-confidence)	0	0.998706	100	747	0.4529
NODE_21126_length_741_cov_0.158879	741	No	3	1	AAI-based (medium-confidence)	0	0.985666	100	741	0.3283
NODE_21594_length_734_cov_0.099213	734	No	2	1	AAI-based (high-confidence)	0	0.937075	100	734	0.305
NODE_21683_length_733_cov_0.059937	733	No	2	1	AAI-based (medium-confidence)	0	0.939292	96.5894	708	0.3541
NODE_21879_length_730_cov_0.080824	730	No	2	1	AAI-based (high-confidence)	0	0.940563	100	730	0.3114
NODE_22434_length_722_cov_0.070626	722	No	1	1	AAI-based (high-confidence)	0	0.981377	100	722	0.3602
NODE_22601_length_720_cov_0.025765	720	No	2	1	AAI-based (high-confidence)	0	0.945763	97.9167	705	0.2969
NODE_2303_length_1991_cov_0.124736	1991	No	3	1	AAI-based (high-confidence)	0	0.970773	100	1991	0.3314
NODE_23285_length_710_cov_0.063830	710	No	2	1	AAI-based (high-confidence)	0	0.928203	100	710	0.3924
NODE_23291_length_710_cov_0.058920	710	No	1	1	AAI-based (high-confidence)	0	0.918771	100	710	0.3346
NODE_23303_length_710_cov_0.044190	710	No	2	1	AAI-based (high-confidence)	0	0.95455	100	710	0.2833
NODE_2368_length_1970_cov_0.056120	1970	No	3	1	AAI-based (medium-confidence)	0	0.949708	100	1970	0.3488
NODE_23718_length_704_cov_0.072727	704	No	2	1	AAI-based (medium-confidence)	0	0.976128	100	704	0.3622
NODE_24804_length_690_cov_0.074450	690	No	2	1	AAI-based (high-confidence)	0	0.950943	100	690	0.4266
NODE_2515_length_1918_cov_0.215503	1918	No	3	1	AAI-based (medium-confidence)	0	0.957177	99.8957	1916	0.297
NODE_2522_length_1917_cov_0.341584	1917	No	3	1	AAI-based (high-confidence)	0	0.978322	100	1917	0.3528
NODE_25359_length_683_cov_0.051370	683	No	1	1	AAI-based (medium-confidence)	0	0.944027	100	683	0.3759
NODE_25707_length_679_cov_0.070690	679	No	3	1	AAI-based (high-confidence)	0	0.92575	100	679	0.414
NODE_26065_length_675_cov_0.161458	675	No	3	2	AAI-based (medium-confidence)	0	0.975866	100	675	0.3814
NODE_26254_length_674_cov_0.012174	674	No	3	1	AAI-based (high-confidence)	0	0.912001	100	674	0.3293
NODE_264_length_4846_cov_0.539077	4846	No	9	2	AAI-based (high-confidence)	0	0.927458	100	4846	0.4157
NODE_2651_length_1872_cov_0.226734	1872	No	3	3	AAI-based (high-confidence)	0	0.919532	100	1872	0.3417
NODE_2695_length_1860_cov_0.145372	1860	No	4	1	AAI-based (high-confidence)	0	0.960255	100	1860	0.3372
NODE_27402_length_660_cov_0.121212	660	No	2	2	AAI-based (medium-confidence)	0	0.991923	100	660	0.4026
NODE_2892_length_1798_cov_0.220129	1798	No	6	2	AAI-based (high-confidence)	0	0.930434	100	1798	0.3384
NODE_29217_length_641_cov_0.079336	641	No	1	1	AAI-based (medium-confidence)	0	0.995049	100	641	0.4901
NODE_29502_length_638_cov_0.081633	638	No	1	1	AAI-based (high-confidence)	0	0.996349	100	638	0.347
NODE_2970_length_1776_cov_0.085868	1776	No	2	2	AAI-based (high-confidence)	0	0.977701	100	1776	0.4781
NODE_301_length_4645_cov_0.549274	4645	No	9	2	AAI-based (medium-confidence)	0	0.959767	100	4645	0.4224
NODE_30728_length_627_cov_0.047348	627	No	2	2	AAI-based (high-confidence)	0	0.959146	100	627	0.4161
NODE_31216_length_622_cov_0.103250	622	No	1	1	AAI-based (high-confidence)	0	0.953087	100	622	0.3075
NODE_31226_length_622_cov_0.087954	622	No	2	1	AAI-based (high-confidence)	0	0.915906	100	622	0.3224
NODE_31393_length_621_cov_0.042146	621	No	2	1	AAI-based (medium-confidence)	0	0.972098	100	621	0.4111
NODE_32067_length_614_cov_0.137864	614	No	2	1	AAI-based (medium-confidence)	0	0.983554	100	614	0.3941
NODE_3216_length_1713_cov_0.200124	1713	No	6	1	AAI-based (high-confidence)	0	0.951593	100	1713	0.2899
NODE_33363_length_604_cov_0.039604	604	No	2	1	AAI-based (high-confidence)	0	0.962128	100	604	0.3434
NODE_34335_length_596_cov_0.078471	596	No	2	1	AAI-based (high-confidence)	0	0.963577	100	596	0.3531
NODE_3483_length_1656_cov_0.353243	1656	No	4	1	AAI-based (high-confidence)	0	0.954452	100	1656	0.3284
NODE_3522_length_1649_cov_0.049677	1649	No	2	1	AAI-based (high-confidence)	0	0.914392	100	1649	0.308
NODE_35804_length_585_cov_0.082305	585	No	2	1	AAI-based (high-confidence)	0	0.966133	100	585	0.2849
NODE_3600_length_1632_cov_0.114808	1632	No	2	1	AAI-based (high-confidence)	0	0.989373	100	1632	0.3167
NODE_3648_length_1621_cov_0.477661	1621	No	2	1	AAI-based (medium-confidence)	0	0.948052	100	1621	0.2845
NODE_36679_length_579_cov_0.035417	579	No	1	1	AAI-based (medium-confidence)	0	0.9	100	579	0.343
NODE_36743_length_578_cov_0.075157	578	No	3	1	AAI-based (medium-confidence)	0	0.965269	100	578	0.3832
NODE_37600_length_572_cov_0.078224	572	No	1	1	AAI-based (medium-confidence)	0	0.997443	100	572	0.3704
NODE_37848_length_570_cov_0.123142	570	No	1	1	AAI-based (medium-confidence)	0	0.899781	100	570	0.3634
NODE_38177_length_568_cov_0.070362	568	No	1	1	AAI-based (medium-confidence)	0	0.978723	100	568	0.3874
NODE_38848_length_564_cov_0.043011	564	No	1	1	AAI-based (medium-confidence)	0	0.947715	100	564	0.4026
NODE_38903_length_563_cov_0.116379	563	No	1	1	AAI-based (high-confidence)	0	0.977801	100	563	0.3362
NODE_3969_length_1564_cov_0.161092	1564	No	3	1	AAI-based (medium-confidence)	0	0.964355	100	1564	0.3227
NODE_40033_length_557_cov_0.028384	557	No	2	1	AAI-based (high-confidence)	0	0.901866	100	557	0.3786
NODE_4023_length_1555_cov_0.096154	1555	No	3	2	AAI-based (high-confidence)	0	0.917525	100	1555	0.3666
NODE_4046_length_1549_cov_0.226897	1549	No	4	3	AAI-based (high-confidence)	0	0.943246	100	1549	0.4008
NODE_41700_length_547_cov_0.066964	547	No	2	2	AAI-based (medium-confidence)	0	0.980355	100	547	0.4255
NODE_4180_length_1528_cov_0.272918	1528	No	5	1	AAI-based (high-confidence)	0	0.959162	100	1528	0.3169
NODE_42173_length_544_cov_0.085393	544	No	2	1	AAI-based (medium-confidence)	0	0.9785	100	544	0.4468
NODE_4310_length_1509_cov_0.114894	1509	No	2	1	AAI-based (medium-confidence)	0	0.96653	95.825	1446	0.3707
NODE_43713_length_536_cov_0.077803	536	No	2	1	AAI-based (medium-confidence)	0	0.988677	100	536	0.3458
NODE_43749_length_536_cov_0.064073	536	No	2	1	AAI-based (high-confidence)	0	0.975494	100	536	0.3493
NODE_449_length_4008_cov_0.118189	4008	No	1	1	AAI-based (high-confidence)	0	0.958457	99.3513	3982	0.3582
NODE_45605_length_526_cov_0.088993	526	No	3	1	AAI-based (high-confidence)	0	0.917728	100	526	0.3475
NODE_45996_length_524_cov_0.101176	524	No	1	1	AAI-based (high-confidence)	0	0.995537	100	524	0.3305
NODE_46227_length_523_cov_0.080189	523	No	1	1	AAI-based (high-confidence)	0	1	100	523	0.4671
NODE_46384_length_522_cov_0.151300	522	No	2	1	AAI-based (high-confidence)	0	0.940653	99.0421	517	0.3513
NODE_46798_length_521_cov_0.033175	521	No	2	1	AAI-based (high-confidence)	0	0.953334	100	521	0.4554
NODE_47043_length_519_cov_0.242857	519	No	2	1	AAI-based (high-confidence)	0	0.921099	100	519	0.2727
NODE_471_length_3930_cov_0.229183	3930	No	4	2	AAI-based (medium-confidence)	0	0.934283	100	3930	0.474
NODE_4811_length_1437_cov_0.086697	1437	No	4	2	AAI-based (medium-confidence)	0	0.97675	100	1437	0.3593
NODE_48608_length_512_cov_0.082324	512	No	1	1	AAI-based (high-confidence)	0	0.902636	100	512	0.2912
NODE_4979_length_1413_cov_0.280061	1413	No	3	2	AAI-based (high-confidence)	0	0.926894	100	1413	0.36
NODE_4986_length_1413_cov_0.059361	1413	No	6	2	AAI-based (medium-confidence)	0	0.947901	100	1413	0.3767
NODE_5060_length_1405_cov_0.141654	1405	No	3	1	AAI-based (medium-confidence)	0	0.895509	100	1405	0.3186
NODE_50616_length_503_cov_0.138614	503	No	1	1	AAI-based (medium-confidence)	0	0.898379	100	503	0.3559
NODE_5157_length_1391_cov_0.116099	1391	No	2	1	AAI-based (high-confidence)	0	0.977839	100	1391	0.3773
[truncated: 141 more rows]

## Sheet: Table S3
Table S3. Experimental information for amplification of V4-V5 regions in 18s rDNA
Target region	Step	Primer		PCR reaction mixtures (25-μL)	PCR condition
		Forward	Reverse
18s rDNA (V4-V5 region)	First PCR	Ilumina preadapter ±Sequencing primer sequence± TAReuk454FWD1 (5’-CCAGCASCYGCGGTAATTGG-3’)	Ilumina preadapter ±Sequencing primer sequence±TAReukREV3 (5′-ACTTTC GTTCTTGATYRA-3′)	200 μmol L−1 each dNTP, 1.5 mmol L−1 MgCl2, 0.3 μmol L−1 each primer, 2.5 U Taq DNA polymerase (TaKaRa, EX Taq, Kyoto, Japan), and DNA template (20 ng μL-1)	initial denaturation step at 95°C for 3 min, followed by 35 cycles of denaturation at 95°C for 10 s, annealing at 52°C for 45 s, and extension at 72°C for 1 min, and a final extension step of 72°C for 5 min.
	Second PCR	Ilumina preadapter ±Sequencing primer sequence± TAReuk454FWD1 (5’-CCAGCASCYGCGGTAATTGG-3’)	Ilumina preadapter ±Sequencing primer sequence±TAReukREV3 (5′-ACTTTC GTTCTTGATYRA-3′)	200 μmol L−1 each dNTP, 1.5 mmol L−1 MgCl2, 0.3 μmol L−1 each primer, 2.5 U Taq DNA polymerase (TaKaRa, EX Taq, Kyoto, Japan), DNA template (600 ng), and Nextera XT index Kit (Illumina, CA, USA)	initial denaturation step at 95°C for 3 min, followed by 12 cycles of denaturation at 95°C for 10 s, annealing at 52°C for 45 s, and extension at 72°C for 1 min, and a final extension step of 72°C for 5 min.
	Pooling	Triplicate reaction products (same amount) were pooled and purified using a Qiaquick PCR purification Kit (No. 28104, Qiagen Inc.). Their DNA concentration was measured in a Bio-analyzer 2100 (Agilent Technologies, Palo Alto, CA, USA).
Jung, S.W., Kang, D., Kim, H.-J., Shin, H.H., Park, J.S., Park, S.Y., and Lee, T.-K. (2018). Mapping distribution of cysts of recent dinoflagellate and Cochlodinium polykrikoides using next-generation sequencing and morphological approaches in South Sea, Korea. Scientific Reports 8, 7011.

## Sheet: Table S4
Table S4. Classification Information of operational taxonomic units (OTUs) of common NCLDVs and EPC
NCLDVs				EPC
Family level	Species level	OTU No.		Phylum level	Class level	Identified Species	OTU No.
Phycodnaviridae	Orpheovirus IHUMI-LCC2	v#90		Ochrophyta	Pelagophyceae	Aureococcus anophagefferens	p#0
Mimiviridae	Acanthamoeba polyphaga moumouvirus	v#2		Ochrophyta	Bacillariophyceae	Thalassiosira sp.	p#22
Mimiviridae	Megavirus chiliensis	v#69		Myzozoa	Dinophyceae	Heterocapsa rotundata	p#26
Mimiviridae	Mimivirus terra2	v#75		Chlorophyta	prasinophytes	Pyramimonas australis	p#5
Phycodnaviridae	Cafeteria roenbergensis virus BV-PW1	v#19		Arthropoda	Hexanauplia	Calanus finmarchicus	p#1
Mimiviridae	Chrysochromulina ericina virus	v#26		Ochrophyta	Bacillariophyceae	Porosira glacialis	p#33
Mimiviridae	Aureococcus anophagefferens virus	v#12		Myzozoa	Dinophyceae	Noctiluca scintillans	p#17
Poxviridae	Anomala cuprea entomopoxvirus	v#9		Arthropoda	Maxillopoda	Oithona similis	p#4
Poxviridae	Mythimna separata entomopoxvirus 'L'	v#152		Arthropoda	Maxillopoda	Copepoda environmental	p#3
Pandoaviridae	Pandoravirus inopinatum	v#100		Ochrophyta	Bacillariophyceae	Chaetoceros sp.	p#13
Poxviridae	Amsacta moorei entomopoxvirus	v#8		Chlorophyta	prasinophytes	Uncultured Prasinophyceae	p#20
Poxviridae	Adoxophyes honmai entomopoxvirus 'L'	v#4		Myzozoa	Dinophyceae	Gyrodinium helveticum	p#7
Poxviridae	Choristoneura rosaceana entomopoxvirus 'L'	v#151		Ochrophyta	Bacillariophyceae	Navicula cari	p#9
Pandoaviridae	Pandoravirus neocaledonia	v#102		Annelida	Polychaeta	Nephtys pente	p#11
Pandoaviridae	Pandoravirus macleodensis	v#101		Myzozoa	Dinophyceae	Polarella glacialis	p#15
Pandoaviridae	Pandoravirus dulcis	v#99		Bigyra	Labyrinthulea	Oblongichytrium sp.	p#81
Mimiviridae	Phaeocystis globosa virus	v#115		Arthropoda	Hexanauplia	Metridia longa	p#8
Pandoaviridae	Pandoravirus quercus	v#103		Myzozoa	Dinophyceae	Karlodinium veneficum	p#23
Pithoviridae	Pithovirus sibericum	v#117		Myzozoa	Dinophyceae	Protodinium simplex	p#16
Poxviridae	Cotia virus SPAn232	v#29		Ctenophora	Tentaculata	Mertensia ovum	p#18
Poxviridae	Melanoplus sanguinipes entomopoxvirus	v#70		Protozoa		Pirsonia guinardiae	p#24
Mimiviridae	Acanthamoeba polyphaga mimivirus	v#1		Echinodermata	Echinoidea	Sterechinus neumayeri	p#37
Iridoviridae	Wiseana iridescent virus	v#143		Arthropoda	Maxillopoda	Euryte sp.	p#69
Pandoaviridae	Pandoravirus salinus	v#104		Arthropoda	Maxillopoda	Pseudocalanus moultoni	p#19
Mimiviridae	Heterosigma akashiwo virus 01	v#52		Nemertea		Cephalothrix iwatai	p#43
Asfarviridae	African swine fever virus	v#6		Rhodophyta	Florideophyceae	Clathromorphum circumscriptum	p#74
Phycodnaviridae	Emiliania huxleyi virus 86	v#39		Choanozoa	Choanoflagellatea	Bicosta minor	p#89
Phycodnaviridae	Choristoneura biennis entomopoxvirus	v#24		Chlorophyta		Uncultured Chlorophyta	p#96
				Ochrophyta	Bacillariophyceae	Skeletonema costatum	p#124
NCLDVs, Nucleocytoplasmic large DNA viruses				Arthropoda	Maxillopoda	Calanus glacialis	p#107
EPC, eukaryotic plankton communities				Protozoa	Ebriophyceae	Ebria tripartita	p#132
				Ochrophyta	Phaeophyceae	Saccharina japonica	p#31
				Annelida	Polychaeta	Spiochaetopterus sp.	p#102
				Annelida	Polychaeta	Aurospio foodbancsia	p#30
				Choanozoa	Choanoflagellatea	Diaphanoeca undulata	p#148
				Ochrophyta	Bacillariophyceae	Fragilariopsis cylindrus	p#62
				Myzozoa	Dinophyceae	Gymnodinium sp.	p#228
				Myzozoa	Dinophyceae	Akashiwo sanguinea	p#29
				Myzozoa	Dinophyceae	Alexandrium affine	p#53
				Chlorophyta	prasinophytes	Bathycoccus prasinos	p#45
				Choanozoa	Choanoflagellatea	Calliacantha longicaudata	p#21
				Ciliophora	Spirotrichea	Uncultured Strombidiidae	p#53
				Myzozoa	Dinophyceae	Uncultured dinoflagellate	p#109
				Cryptophyta	(Cryptophyceae)	Uncultured Telonemida	p#178
				Haptophyta	Prymnesiophyceae	Phaeocystis pouchetii	p#46
				Choanozoa	Choanoflagellatea	Calliacantha natans	p#52
				Ochrophyta	Bacillariophyceae	Chaetoceros neogracile	p#59
				Myzozoa	Dinophyceae	Scrippsiella sp.	p#103
				Ciliophora	Spirotrichea	Laboea strobila	p#115
				Chlorophyta	prasinophytes	Micromonas sp.	p#119
						Uncultured eukaryotes	p#6

## Sheet: Table S5
Table S5. Summary of the total number, reads, GC (%), Q20 (%), Q30 (%) and coverage obtained from 18s rRNA metabarcoding results
Month	No. Site	Total Bases	Read Count	GC (%)	AT (%)	Q20 (%)	Q30 (%)	Coverage
April	St.1	1.37612e+08	457182	50.0215	49.9778	91.03	81.9363	0.998931
		1.34908e+08	448200	48.8888	51.1102	90.6865	81.5955	0.999499
	St.5	1.0175e+08	338038	44.6818	55.3182	89.7968	81.381	0.998414
		99155119	329419	43.7948	56.2052	90.0613	81.566	0.998842
	St.7	8.75331e+07	290808	43.8683	56.1317	90.3043	81.942	0.998889
		82856872	275272	43.5063	56.4937	90.203	81.4993	0.998747
	St.8	8.98116e+07	298378	43.7032	56.2968	89.7768	81.1623	0.998943
		79190090	263090	43.4103	56.5897	89.3652	80.5832	0.998543
	St.10	101780742	338142	44.3955	55.6045	89.8492	81.1783	0.999114
		9.37924e+07	311602	43.5205	56.4795	90.524	81.85	0.999048
June	St.1	126876131	301412	54.54	45.46	99.29	97.46	0.999775
		110714975	264231	56.57	43.43	99.26	97.41	0.999811
	St.2	98005500	231688	52.33	47.67	99.1	96.9	0.999728
		72554276	172948	56.29	43.71	99.18	97.18	0.999747
	St.5	68639262	164327	55.76	44.24	99.26	97.35	0.999871
		72990329	173679	56.56	43.44	99.14	96.92	0.999888
	St.7	97069399	229210	51.83	48.17	99.14	97.02	0.999704
		122159808	290128	54.56	45.44	99.25	97.37	0.999616
	St.8	80978347	193471	55.96	44.04	99.36	97.65	0.999852
		89505538	213081	55.64	44.36	99.22	97.29	0.999823
	St.10	108426998	257184	53.44	46.56	99.16	97.08	0.999935
		55176728	131834	56.77	43.23	99.23	97.34	0.999106

## Sheet: Table S6
Table S6. Information of species names of operational taxonomic unit numbers and significant correlation coefficients between NCLDV and EPC lineages.
NCLDVs			EPC					Pearson’s correlation coefficient			p-value
Family level	Species level	OTU No.	Phlyum level	Class level	Species level	OTU No.
Asfarviridae	African swine fever virus	v#6	Arthropoda	Maxillopoda	Oithona similis	p#4		v#6	p#4	0.618	0.0245239
Mimiviridae	Chrysochromulina ericina virus	v#26	Ochrophyta	Pelagophyceae	Aureococcus anophagefferens	p#0		v#26	p#0	0.632	0.0204337
Mimiviridae	Chrysochromulina ericina virus	v#26	Arthropoda	Hexanauplia	Calanus finmarchicus	p#1		v#26	p#1	0.695	0.00834295
Mimiviridae	Megavirus chiliensis	v#69	Annelida	Nephtyidae	Nephtys pente	p#11		v#69	p#11	0.555	0.0489588
Mimiviridae	Aureococcus anophagefferens virus	v#12	Myzozoa	Dinophyceae	Polarella glacialis	p#15		v#12	p#15	0.627	0.0217441
Mimiviridae	Cafeteria roenbergensis virus BV-PW1	v#19	Myzozoa	Dinophyceae	Polarella glacialis	p#15		v#19	p#15	0.608	0.0274867
Mimiviridae	Mimivirus terra2	v#75	Ochrophyta	Bacillariophyceae	Chaetoceros sp.	p#13		v#75	p#13	0.564	0.0447163
Mimiviridae	Mimivirus terra2	v#75	Myzozoa	Dinophyceae	Polarella glacialis	p#15		v#75	p#15	0.848	0.000247118
Mimiviridae	Mimivirus terra2	v#75	Chlorophyta	prasinophytes	Uncultured Prasinophyceae	p#20		v#75	p#20	0.806	0.000889071
Mimiviridae	Mimivirus terra2	v#75	Arthropoda	Maxillopoda	Copepoda environmental	p#3		v#75	p#3	0.689	0.00921429
Mimiviridae	Mimivirus terra2	v#75			Uncultured eukaryotes	p#6		v#75	p#6	0.609	0.0271301
Mimiviridae	Mimivirus terra2	v#75	Myzozoa	Dinophyceae	Gyrodinium helveticum	p#7		v#75	p#7	0.669	0.0123638
Pandoraviridae	Pandoravirus inopinatum	v#100	Ochrophyta	Bacillariophyceae	Chaetoceros sp.	p#13		v#100	p#13	0.603	0.02918
Pandoraviridae	Pandoravirus macleodensis	v#101	Ochrophyta	Bacillariophyceae	Chaetoceros sp.	p#13		v#101	p#13	0.634	0.0200482
Pandoraviridae	Pandoravirus salinus	v#104	Ochrophyta	Bacillariophyceae	Chaetoceros sp.	p#13		v#104	p#13	0.618	0.0244621
Pandoraviridae	Pandoravirus neocaledonia	v#102	Myzozoa	Dinophyceae	Polarella glacialis	p#15		v#102	p#15	0.798	0.00107829
Pandoraviridae	Pandoravirus macleodensis	v#101	Chlorophyta	prasinophytes	Uncultured Prasinophyceae	p#20		v#101	p#20	0.575	0.0399862
Pandoraviridae	Pandoravirus neocaledonia	v#102	Chlorophyta	prasinophytes	Uncultured Prasinophyceae	p#20		v#102	p#20	0.691	0.00889878
Pandoraviridae	Pandoravirus dulcis	v#99	Chlorophyta	prasinophytes	Uncultured Prasinophyceae	p#20		v#99	p#20	0.595	0.0319321
Pandoraviridae	Pandoravirus salinus	v#104	Arthropoda	Maxillopoda	Copepoda environmental	p#3		v#104	p#3	0.713	0.00626647
Pandoraviridae	Pandoravirus dulcis	v#99	Arthropoda	Maxillopoda	Copepoda environmental	p#3		v#99	p#3	0.616	0.0248496
Pandoraviridae	Pandoravirus inopinatum	v#100			Uncultured eukaryotes	p#6		v#100	p#6	0.741	0.00372348
Pandoraviridae	Pandoravirus macleodensis	v#101			Uncultured eukaryotes	p#6		v#101	p#6	0.727	0.00486615
Pandoraviridae	Pandoravirus quercus	v#103			Uncultured eukaryotes	p#6		v#103	p#6	0.641	0.0183449
Pandoraviridae	Pandoravirus salinus	v#104			Uncultured eukaryotes	p#6		v#104	p#6	0.645	0.0172432
Pandoraviridae	Pandoravirus dulcis	v#99			Uncultured eukaryotes	p#6		v#99	p#6	0.756	0.00277155
Pandoraviridae	Pandoravirus inopinatum	v#100	Myzozoa	Dinophyceae	Gyrodinium helveticum	p#7		v#100	p#7	0.604	0.0287344
Pandoraviridae	Pandoravirus macleodensis	v#101	Myzozoa	Dinophyceae	Gyrodinium helveticum	p#7		v#101	p#7	0.717	0.00584396
Pandoraviridae	Pandoravirus neocaledonia	v#102	Myzozoa	Dinophyceae	Gyrodinium helveticum	p#7		v#102	p#7	0.584	0.0360219
Pandoraviridae	Pandoravirus quercus	v#103	Myzozoa	Dinophyceae	Gyrodinium helveticum	p#7		v#103	p#7	0.584	0.0360534
Pandoraviridae	Pandoravirus salinus	v#104	Myzozoa	Dinophyceae	Gyrodinium helveticum	p#7		v#104	p#7	0.698	0.00799315
Pandoraviridae	Pandoravirus dulcis	v#99	Myzozoa	Dinophyceae	Gyrodinium helveticum	p#7		v#99	p#7	0.706	0.00700673
Pandoraviridae	Pandoravirus inopinatum	v#100	Ochrophyta	Bacillariophyceae	Navicula cari	p#9		v#100	p#9	0.682	0.0102069
Pandoraviridae	Pandoravirus macleodensis	v#101	Ochrophyta	Bacillariophyceae	Navicula cari	p#9		v#101	p#9	0.76	0.00255964
Pandoraviridae	Pandoravirus quercus	v#103	Ochrophyta	Bacillariophyceae	Navicula cari	p#9		v#103	p#9	0.69	0.00907965
Pandoraviridae	Pandoravirus salinus	v#104	Ochrophyta	Bacillariophyceae	Navicula cari	p#9		v#104	p#9	0.613	0.0258703
Pandoraviridae	Pandoravirus dulcis	v#99	Ochrophyta	Bacillariophyceae	Navicula cari	p#9		v#99	p#9	0.571	0.0416829
Phycodnaviridae	Emiliania huxleyi virus 86	v#39	Ochrophyta	Bacillariophyceae	Thalassiosira sp.	p#22		v#39	p#22	0.632	0.0203615
Phycodnaviridae	Emiliania huxleyi virus 86	v#39	Chlorophyta	prasinophytes	Pyramimonas australis	p#5		v#39	p#5	0.624	0.0226292
Pithoviridae	Pithovirus sibericum	v#117	Chlorophyta	prasinophytes	Uncultured Prasinophyceae	p#20		v#117	p#20	0.616	0.0249058
Poxviridae	Choristoneura biennis entomopoxvirus	v#24	Arthropoda	Hexanauplia	Calanus finmarchicus	p#1		v#24	p#1	0.659	0.0142514
Poxviridae	Melanoplus sanguinipes entomopoxvirus	v#70	Myzozoa	Dinophyceae	Karlodinium veneficum	p#23		v#70	p#23	0.573	0.0406285
Poxviridae	Melanoplus sanguinipes entomopoxvirus	v#70	Myzozoa	Dinophyceae	Heterocapsa rotundata	p#26		v#70	p#26	0.576	0.0392562
NCLDVs, Nucleocytoplasmic large DNA viruses
EPC, eukaryotic plankton communities

## Sheet: Table S7
Table S7. The significant results of Local similarity correlations (LSA) in the Network Analysis in Figure 7.
Source Node			Target Node				LS	Xs	Ys	Len	PCC	Ppcc	SPCC	Pspcc	P	Q
Classification	Species level	OTU No.	Phylum level	Class level	Species level	OTU No.
Arthropoda	Calanus finmarchicus	p#1	Chl (Nano)				1.11608	9	9	5	0.817543	0.000641	0.817543	0.000641	0.001	0.029444
Arthropoda	Metridia longa	p#8	Chl (Nano)				1.07052	9	9	5	0.767426	0.002196	0.767426	0.002196	0.002	0.040769
Arthropoda	Metridia longa	p#8	Chl (Pico)				1.20968	9	9	5	0.871992	0.000102	0.871992	0.000102	0.001	0.029444
Arthropoda	Copepoda environmental	p#3	Chl (Pico)				-0.759736	2	2	12	-0.808804	0.000815	-0.808804	0.000815	0.002	0.040769
Arthropoda	Metridia longa	p#8	Ochrophyta	Bacillariophyceae	Chaetoceros sp.	p#13	-1.19488	9	9	5	-0.870793	0.000107	-0.870793	0.000107	0	0
Arthropoda	Copepoda environmental	p#3	Ochrophyta	Bacillariophyceae	Chaetoceros sp.	p#13	0.764539	4	4	10	0.813187	0.000724	0.813187	0.000724	0.001	0.029444
Arthropoda	Calanus finmarchicus	p#1	Chlorophyta	prasinophytes	Uncultured Prasinophyceae	p#20	-0.873926	9	9	5	-0.841715	0.000308	-0.841715	0.000308	0.001	0.029444
Arthropoda	Calanus finmarchicus	p#1	Myzozoa	Dinophyceae	Karlodinium veneficum	p#23	2.95654	9	9	5	0.921429	8e-06	0.921429	8e-06	0	0
Arthropoda	Metridia longa	p#8	Myzozoa	Dinophyceae	Karlodinium veneficum	p#23	2.89173	9	9	5	0.892857	4e-05	0.892857	4e-05	0.001	0.029444
Arthropoda	Metridia longa	p#8	Arthropoda	Maxillopoda	Copepoda environmental	p#3	-1.19488	9	9	5	-0.870793	0.000107	-0.870793	0.000107	0	0
Arthropoda	Calanus finmarchicus	p#1			Uncultured eukaryotes	p#6	-1.17389	9	9	5	-0.845735	0.00027	-0.845735	0.00027	0	0
Arthropoda	Copepoda environmental	p#3	Myzozoa	Dinophyceae	Gyrodinium helveticum	p#7	0.492381	2	2	12	0.842144	0.000304	0.842144	0.000304	0.002	0.040769
Arthropoda	Metridia longa	p#8	Temp				1.10933	9	9	5	0.829222	0.000456	0.829222	0.000456	0.001	0.029444
Bacillariophyceae	Navicula cari	p#9	Chl (Nano)				-0.498773	2	2	12	-0.77432	0.001888	-0.77432	0.001888	0.001	0.029444
Bacillariophyceae	Thalassiosira sp.	p#22	Myzozoa	Dinophyceae	Heterocapsa rotundata	p#26	1.10487	9	9	5	0.833205	0.000404	0.833205	0.000404	0.001	0.029444
Bacillariophyceae	Thalassiosira sp.	p#22	Arthropoda	Maxillopoda	Copepoda environmental	p#3	-0.762356	2	2	12	-0.846154	0.000266	-0.846154	0.000266	0.001	0.029444
Bacillariophyceae	Chaetoceros sp.	p#13	Myzozoa	Dinophyceae	Gyrodinium helveticum	p#7	0.565041	4	4	10	0.876056	8.6e-05	0.876056	8.6e-05	0	0
Bacillariophyceae	Thalassiosira sp.	p#22	Arthropoda	Hexanauplia	Metridia longa	p#8	1.18924	9	9	5	0.858264	0.000174	0.858264	0.000174	0	0
Bacillariophyceae	Chaetoceros sp.	p#13	Ochrophyta	Bacillariophyceae	Navicula cari	p#9	0.520366	3	3	11	0.825188	0.000515	0.825188	0.000515	0.001	0.029444
Bacillariophyceae	Chaetoceros sp.	p#13		Sal			0.694711	4	4	9	0.679505	0.010626	0.679505	0.010626	0.001	0.029444
Chlorophyta	Pyramimonas australis	p#5	Chl (Nano)				0.851975	2	2	12	0.906593	1.9e-05	0.906593	1.9e-05	0	0
Chlorophyta	Pyramimonas australis	p#5	Chl (Pico)				0.78599	2	2	12	0.803302	0.000942	0.803302	0.000942	0.002	0.040769
Chlorophyta	Uncultured Prasinophyceae	p#20	Annelida	Polychaeta	Nephtys pente	p#11	0.388623	2	2	12	0.882612	6.5e-05	0.882612	6.5e-05	0.001	0.029444
Chlorophyta	Uncultured Prasinophyceae	p#20	Myzozoa	Dinophyceae	Polarella glacialis	p#15	0.380121	2	2	12	0.813837	0.000711	0.813837	0.000711	0.002	0.040769
Chlorophyta	Pyramimonas australis	p#5	Sal				-0.75032	4	4	9	-0.671252	0.012004	-0.671252	0.012004	0	0
Dinophyceae	Heterocapsa rotundata	p#26	Arthropoda	Hexanauplia	Calanus finmarchicus	p#1	2.85757	9	9	5	0.885714	5.6e-05	0.885714	5.6e-05	0.001	0.029444
Dinophyceae	Heterocapsa rotundata	p#26	Ochrophyta	Bacillariophyceae	Chaetoceros sp.	p#13	-1.07988	9	9	5	-0.820676	0.000587	-0.820676	0.000587	0.002	0.040769
Dinophyceae	Heterocapsa rotundata	p#26	Chlorophyta	prasinophytes	Uncultured Prasinophyceae	p#20	-0.873926	9	9	5	-0.841715	0.000308	-0.841715	0.000308	0.001	0.029444
Dinophyceae	Karlodinium veneficum	p#23	Chlorophyta	prasinophytes	Uncultured Prasinophyceae	p#20	-0.892019	9	9	5	-0.857597	0.000178	-0.857597	0.000178	0	0
Dinophyceae	Heterocapsa rotundata	p#26	Myzozoa	Dinophyceae	Karlodinium veneficum	p#23	3.1774	9	9	5	0.978571	0	0.978571	0	0	0
Dinophyceae	Heterocapsa rotundata	p#26	Arthropoda	Maxillopoda	Copepoda environmental	p#3	-1.07988	9	9	5	-0.820676	0.000587	-0.820676	0.000587	0.002	0.040769
Dinophyceae	Heterocapsa rotundata	p#26	Arthropoda	Hexanauplia	Metridia longa	p#8	3.00755	9	9	5	0.942857	1e-06	0.942857	1e-06	0	0
Dinophyceae	Gyrodinium helveticum	p#7	Ochrophyta	Bacillariophyceae	Navicula cari	p#9	0.376292	1	1	13	0.912791	1.3e-05	0.912791	1.3e-05	0	0
Dinophyceae	Polarella glacialis	p#15	Temp				-0.540941	1	1	13	-0.86147	0.000154	-0.86147	0.000154	0	0
Pelagophyceae	Aureococcus anophagefferens	p#0	Chl (Nano)				0.748591	2	2	12	0.818681	0.000621	0.818681	0.000621	0.001	0.029444
Pelagophyceae	Aureococcus anophagefferens	p#0	Ochrophyta	Bacillariophyceae	Chaetoceros sp.	p#13	-0.808071	3	3	11	-0.840659	0.000319	-0.840659	0.000319	0.001	0.029444
Pelagophyceae	Aureococcus anophagefferens	p#0			Uncultured eukaryotes	p#6	-0.871439	2	2	12	-0.89011	4.6e-05	-0.89011	4.6e-05	0	0
Pelagophyceae	Aureococcus anophagefferens	p#0	Myzozoa	Dinophyceae	Gyrodinium helveticum	p#7	-0.531956	1	1	13	-0.881708	6.7e-05	-0.881708	6.7e-05	0.001	0.029444
Pelagophyceae	Aureococcus anophagefferens	p#0	Ochrophyta	Bacillariophyceae	Navicula cari	p#9	-0.535837	1	1	13	-0.847796	0.000252	-0.847796	0.000252	0	0
	Uncultured eukaryotes	p#6	Chl (Nano)				-0.799059	2	2	12	-0.851648	0.00022	-0.851648	0.00022	0	0
	Uncultured eukaryotes	p#6	Chl (Pico)				-0.772484	1	1	13	-0.833563	0.0004	-0.833563	0.0004	0.001	0.029444
Mimiviridae	Mimivirus terra2	v#75	DO				-0.798324	1	1	13	-0.781294	0.001612	-0.781294	0.001612	0	0
Mimiviridae	Mimivirus terra2	v#75	Myzozoa	Dinophyceae	Polarella glacialis	p#15	0.543791	1	1	13	0.836492	0.000365	0.836492	0.000365	0	0
Mimiviridae	Mimivirus terra2	v#75	Chlorophyta	prasinophytes	Uncultured Prasinophyceae	p#20	0.558853	2	2	12	0.78002	0.00166	0.78002	0.00166	0.002	0.040769
Pandoraviridae	Pandoravirus inopinatum	v#100	Chl (Nano)				-0.776068	5	5	9	-0.747253	0.003327	-0.747253	0.003327	0	0
Pandoraviridae	Pandoravirus salinus	v#104	Chl (Nano)				-0.825695	2	2	12	-0.836314	0.000367	-0.836314	0.000367	0	0
Pandoraviridae	Pandoravirus dulcis	v#99	Chl (Nano)				-0.830424	2	2	12	-0.895604	3.5e-05	-0.895604	3.5e-05	0	0
Pandoraviridae	Pandoravirus dulcis	v#99	Chl (Pico)				-0.946372	1	1	13	-0.949107	1e-06	-0.949107	1e-06	0	0
Pandoraviridae	Pandoravirus dulcis	v#99	Chlorophyta	prasinophytes	Pyramimonas australis	p#5	-0.811779	2	2	12	-0.873626	9.5e-05	-0.873626	9.5e-05	0.001	0.029444
Pandoraviridae	Pandoravirus inopinatum	v#100			Uncultured eukaryotes	p#6	0.757342	1	1	13	0.807692	0.000839	0.807692	0.000839	0.001	0.029444
Pandoraviridae	Pandoravirus salinus	v#104	Sal				0.885889	1	1	11	0.743802	0.003558	0.743802	0.003558	0	0
Poxviridae	Melanoplus sanguinipes entomopoxvirus	v#70	Annelida	Polychaeta	Nephtys pente	p#11	-0.506403	1	1	13	-0.735768	0.004146	-0.735768	0.004146	0.002	0.040769
